# Supplementary material for: Novel prognostic nomograms in cervical cancer based on analysis of 1075 patients
Source: Cancer Med. 2022 Nov 16;12(5):6092–104. doi: 10.1002/cam4.5335 (PMC10028162; doi:10.1002/cam4.5335)
Supplement: Supplementary file 1 — Appendix S1. [file CAM4-12-6092-s001.xls]

## Sheet: Sheet1
No.	confirmed the age	age of menarche	menopause	age of menopause	G	P	A	E	Age of first birth	Vaginal delivery	Cesarean section	chronic cervicitis	STD	condyloma acuminatum	Syphilis	History of malignant tumor	Concomitant disease	Complicated with cardiovascular and cerebrovascular diseases	伴随疾病_心肌梗塞	伴随疾病_充血性心力衰竭	伴随疾病_周围性血管疾病/末梢血管病	伴随疾病_心脑血管疾病	Chronic lung disease	rheumatologic disease	Digestive system diseases	Liver disease（1：Mild, 2：moderate, 3：severe）	Diabetes (with chronic complications)	Concomitant disease_ kidney disease	Genital diseases	Metabolic diseases	Metabolic diseases_Charlson Comorbidity Score	Inspection date	SCCA	AFP	CEA	CA125	CA19-9	CA72-4	HE4	NSE	Vaginal involvement	Vegetative diameter（cm）	Parauterine involvement	FIGO-2018	FIGO-2018	Pathological staging	Pathological stage（After operation）	Parauterine positive	MRI_Vaginal involvement
1	49	14	0		3	1	2	0	24	1	0	0	0	0	0	0	0	0												0		2016-03-03	0.86								NA	4	0	IB	IB3	IB	IB3		1(Unclassified)
2	44	14	0		6	1	5	0	22	1	0	0	0	0	0	0	1	0	0	0	0	0	0	0	0	1	0	0		0	1	2017-08-25	1.02			15.1			48		0	4	0	IB	IB3	IB	IB3		1(Unclassified)
3	60		＞1year	54	4	2	2	0	23	1	0	0	1	0	1	0	1	0	0	0	0	0	0	0	0	1	0	0		0	1	2017-11-27	7.56								NA		0	IB	IB1	IB	IB2		0
4	64	18	＞1year	54	6	4	2	0				0	0	0	0	0	1	0	0	0	0	0	0	0	0	1	0	0		0	1	2017-03-25	0.3	2.71	0.9	3.3	4.8	0.9	55.5		NA	6	0	IB	IB3	IIA	IIA2		NA
5	38	15	0		2	1	1	0		1	0	0	0	0	0	0	1	0	0	0	0	0	0	0	0	1	0	0		0	1	2017-03-23	0.3	1.17	2.2	10.7	14.6	0.6	52.2		NA	5	0	IB	IB3	IIIC	IIIC1
6	37	12	0		7	3	4	0				0	0	0	0	0	1	0	0	0	0	0	0	0	0	1	0	0		0	1										NA	5	0	IB	IB3	IIIC	IIIC1
7	64		＞1year		6	5	1	0		1	0	0	0	0	0	0	0	0												0		2017-12-06	25.23	1.85	2.5	16.4	16.3	6.9	83.92		NA	1	0	IIA	IIA1	IIIC	IIIC1		upper1/3
8	73		＞1year		4	2	2	0				0	0	0	0	0	1	1	0	0	0	1	0	0	0	0	1	0		1	2	2017-11-13	15	5.29	1.6	29	6.9	9	68.76		NA		0	IIA	IIA1	IIIC	IIIC1		0
9	41		0		3	3	0	0		1	0	0	0	0	0	0	0	0												0		2016-11-03	0.92	1.35	1.7	7.3	6	0.8	50.6		0	4	0	IB	IB3	IIA	IIA1		upper1/3
10	49		＞1year	48	6	4	2	0				0	0	0	0	0	1	0	0	0	0	0	0	0	0	1	0	0		0	1	2016-11-24	3.93			13.2			66.1		1	6	1	IIB	IIB	IIA	IIA2
11	41		0		3	2	1	0		1	0	0	0	0	0	0	0	0												0		2016-11-22	1.16	1.61	0.7	14.9	7.8	18.6	55.4		0	5	0	IB	IB3	IB	IB3		0
12	56	14	＞1year	53	3	3	0	0		1	0	0	0	0	0	0	1	1	0	0	0	1	0	0	0	1	0	0		0	2	2016-02-16	0.79	2.05	1.4	17.3	13.5	2	106.2		1	2	1	IIA	IIA2	IB	IB3		upper1/3
13	50	14	0		2	2	0	0		1	0	0	0	0	0	0	1	0	0	0	0	0	0	0	0	1	0	0		0	1	2017-03-17	0.32	5.18	1.2	5.8	13.8	1.1	50.9		0		0	IB	IB1	IB	IB1		NA
14	49	15	0		2	2	0	0		1	0	0	0	0	0	0	1	0	0	0	0	0	0	0	0	1	0	0		0	1	2015-12-31	0.29	2.68	1.3	14.8	141.3	4.7	67.2		NA		0	IB	IB2	IIIC	IIIC1	1	0
15	36	14	0		1	0	1	0		0	0	0	0	0	0	0	0	0												0		2016-10-08		2.38	5.8	336	6.7	2.3	97.9		1		1	IIB	IIB	IIB	IIB
16	50	14	＞1year	48	4	1	3	0	23	1	0	0	0	0	0	0	0	0												0		2016-02-18	0.75	3.06	16.5	20	10.1	1.3	72.4	15.6	NA	3.5	0	IIA	IIA1	IIIC	IIIC1	1
17	71	13	＞1year	56	5	4	1	0		1	0	0	0	0	0	0	0	0												0		2016-05-11	2.09	1.71	4.9	19.4	9.1	1.3	104.1		0		0	IB	IB2	IIIC	IIIC1		1(Unclassified)
18	65		＞1year	51	2	2	0	0				0	0	0	0	0	1	1	0	0	0	1	0	0	0	0	0	0		0	1	2016-05-04	0.51	5.88	19.4	230.1	1.8	12.6	59.4		1		0	IIA	IIA1	IIIC	IIIC1	1
19	56	14	＞1year	54	5	5	0	0				0	0	0	0	0	1	0	0	0	0	0	0	0	0	1	0	0		0	1	2016-05-31	4.76	1.32	1.6	13.1	8.2	0.9	74.2		0	3	0	IB	IB2	IB	IB3
20	55		＞1year	49	3	3	0	0		1	0	0	0	0	0	0	1	1	0	0	0	1	0	0	0	1	1	0		1	3	2016-06-01	0.74	3.06	2.1	17.1	19.3	8.2	51.6		0		0	IB	IB1	IB	IB1
21	32	12	0		1	0	1	0				0	0	0	0	0	0	0												0		2016-08-03	1.64	2.82	4.1	15.5	16.4	0.9	60.3		0		0	IB	IB2	IIIC	IIIC1
22	43	14	0		2	1	1	0	28	0	1	0	0	0	0	0	1	0	0	0	0	0	0	0	0	1	0	0		0	1	2016-08-09	2.08	2.19	218	20	5	2.7	41.7		1		0	IIA	IIA2	IIIC	IIIC1		0
23	52		＞1year	49	4	4	0	0				0	0	0	0	0	0	0												0		2016-08-25	1.88	2.44	18.6	21.8	3.4	5.6	55.3		1	3	0	IIA	IIA1	IIA	IIA2		middle1/3
24	58	16	＞1year	50	4	3	1	0		1	0	0	0	0	0	0	1	1	0	0	0	1	0	0	0	0	1	0		1	2	2016-07-22	0.37	2.06	3.4	19.6	23.2	2.8	82.9		0	3	0	IB	IB2	IIIC	IIIC1
25	24		0		2	2	0	0	21	1	1	0	1	0	1	0	0	0												0		2018-01-19	4.607	1.52	1.1	12.8	8.7	1	35.02		0	0	0	IA	IA1	IA	IA1
26	34	13	0		3	3	0	0		1	0	0	0	0	0	0	1	0	0	0	0	0	0	0	0	1	0	0		0	1	2018-04-13	76.54	2.22	0.4	72.2	27.2	1.6	51.97		NA	5	0	IB	IB3	IIIC	IIIC1	1	0
27	48	16	0		5	3	2	0		1	0	0	0	0	0	0	0	0												0		2015-11-23	7.07	0.76	1.1	17.2	4.8	1.3	64.4		0		0	IB	IB1	IB	IB1		upper1/3
28	58	16	＞1year	51	5	1	4	0		1	0	0	0	0	0	0	0	0												0		2015-12-09	1.42	1.18	0.2	11	8.6	1.8	67		1		0	IIA	IIA2	IIA	IIA2		upper1/3
29	62	14	＞1year	50	3	2	1	0		1	0	0	0	0	0	0	1	0	0	0	0	0	0	0	0	1	0	0		0	1	2018-11-26	1.815	2.6	1.6	8.7	14.3	1.7	66.68		0		0	IB	IB1	IB	IB1		under1/3
30	58	14	＞1year	48	7	4	3	0		1	0	0	0	0	0	0	1	1	0	0	0	1	0	0	0	0	0	0		0	1	2016-02-25	3.28	1.63	6.3	10	1.5	1	108		1		0	IIA	IIA1	IB	IB2		0
31	45	14	0		4	4	0	0				0	0	0	0	0	1	1	0	0	0	0	0	0	0	1	1	0		1	2										0		0	IB	IB2	IB	IB2
32	57		＞1year	47	3	2	1	0		1	0	0	0	0	0	0	0	0												0		2017-03-07	0.46	1.65	2.7	12	23.3	1.3	92.3		NA	3	0	IB	IB2	IIIC	IIIC1		0
33	56	14	＞1year	51	2	1	1	0				0	0	0	0	0	1	1	0	0	0	1	0	0	0	0	0	0		0	1	2015-02-25		1.55	1.7	6.8	16.4	1.2	52.8		0	3.5	0	IB	IB1	IB	IB1
34	37	12	0		3	0	2	0				0	0	0	0	0	0	0												0		2015-02-27	0.71	171.9	0.5	20.6	16.3	12.8	47.8		0	4.2	0	IB	IB2	IB	IB2		upper1/3
35	51	14	＞1year	44	3	3	0	0		1	0	0	0	0	0	0	1	0	0	0	0	0	0	0	0	1	1	0		1	2	2015-02-26	0.42			3.6				9.3	0		0	IB	IB1	IB	IB1		0
36	61		＞1year	55	3	3	0	0		1	0	0	0	0	0	0	0	0												0		2017-03-01	6.47	0.8	6.4	39.3	4.4	0.9	87.4		0	4	0	IB	IB3	IB	IB3		0
37	49	14	0		5	5	0	0		1	0	0	0	0	0	0	1	1	0	0	0	1	0	0	0	1	0	0		0	2	2015-06-05	0.71	2.69	1.6	9.6	7.3	1	34.9		1	3	0	IIA	IIA1	IIA	IIA1		upper1/3
38	60	14	＞1year	56	7	7	0	0		1	0	0	0	0	0	0	1	1	1	0	0	1	0	0	0	0	0	0		0	2	2018-09-20	1.174								0	2	0	IB	IB2	IB	IB2
39	22	14	0		2	0	2	0				0	0	0	0	0	0	0												0		2015-04-01	0.91	1.31	0.9	220.9	16.5	1.8	37.9		0	3	0	IB	IB1	IB	IB1		0
40	50	17	0		3	3	0	0		1	0	0	0	0	0	0	1	1	0	0	0	1	0	0	0	0	0	0		0	1	2015-11-11	0.24	1.99	1.8	23.9	28.7	0.8	50.5		0		0	IB	IB1	IB	IB1		0
41	57	20	＞1year	52	9	4	5	0		1	0	0	0	0	0	0	0	0												0		2018-03-08	0.646								upper1/3	3	0	IIA	IIA1	IB	IB2
42	46	14	0		3	3	0	0		1	0	0	0	0	0	0	1	0	0	0	0	0	0	0	0	2	0	0		0	2	2017-10-12	12.46	2.13	15.2	21.1	10.6	8.8	64.74		1	8	0	IIA	IIA2	IIIC	IIIC2		1(Unclassified)
43	44	14	0		10	3	7	0		1	0	0	0	0	0	0	1	0	0	0	0	0	0	0	0	1	0	0		0	1	2018-03-22	0.796	1.57	1.6	66	21.6	1.6	62.06		0	4.5	0	IB	IB3	IB	IB3		upper1/3
44	27	13	0		3	1	1	1		1	0	0	0	0	0	0	0	0												0		2018-02-24	1.384								NA		0	IB	IB1	IB	IB2		0
45	58		＞1year	49	3	2	1	0	26	1	0	0	0	NA	NA	0	0	0												0		2017-09-15	1.22	3.32	2.1	22.4	14.7	5.1	56.4		0	0	0	IB	IB1	IB	IB2		0
46	61	16	＞1year	47	3	3	0	0		1	0	0	0	0	0	0	1	1	0	0	0	1	0	0	0	1	1	0		1	3	2015-11-02	0.91	2.45	2.5	6.5	6.1	0.8	65.9		NA	3	0	IA	IA1	IIA	IIA1		upper1/3
47	55	13	0		7	2	5	0		1	0	0	0	0	0	0	1	1	0	0	0	0	0	0	0	1	0	0		0	1	2015-03-31	25.7	4.63	18.1	11.6	245.7	78.2	66.4		0	5	0	IB	IB2	IB	IB2		0
48	58	14	＞1year	57	2	2	0	0		1	0	0	0	0	0	0	0	0												0		2017-09-15	0.34								0	0	0	IB	IB2	IB	IB2		0
49	47	15	0		5	2	3	0		1	0	0	0	0	0	0	0	0												0		2018-05-10	0.811	1.35	5	62.6	5.8	1.8	54.19		0		0	IB	IB1	IB	IB3		0
50	47	14	0		8	2	6	0	28	0	1	0	0	0	0	0	1	0	0	0	0	0	0	0	0	1	0	0		0	1	2017-04-06	14.71	0.92	12	146.9	29.1	2.2	108.8		0	0	0	IB	IB1	IB	IB3
51	68	14	＞1year	50	3	3	0	0				0	0	0	0	0	1	1	0	0	0	1	0	0	0	1	0	0		0	2	2018-11-15	2.304	2.22	0.9	6	7.7	0.7	54.53		0		0	IA	IA1	IA	IA1
52	39	16	0		4	1	1	2	26	0	1	0	0	0	0	0	0	0												0		2018-02-26	0.935	1.775	3.221	12.75					0	0	0	IB	IB1	IB	IB1
53	48	14	0		4	2	2	0		1	0	0	0	0	0	0	0	0												0		2018-09-04	0.637								NA		0	IA	IA2	IA	IA2		0
54	41		0		3	2	1	0		1	0	0	0	0	0	0	0	0												0		2016-11-22	1.16	1.61	0.7	14.9	7.8	18.6	55.4		0	5	0	IB	IB3	IB	IB3
55	53		＞1year	51	4	3	1	0	27	1	0	0	0	0	0	0	1	0	0	0	0	0	0	0	0	1	0	0		0	1	2017-03-08	0.58	4.27	4.2	31.8	41.1	41.8	65.5		0	4	0	IB	IB3	IIIC	IIIC1		0
56	38	14	0		3	2	0	1		1	0	0	0	0	0	0	0	0												0		2018-01-29	1.101								0		0	IB	IB1	IIIC	IIIC1		0
57	53	14	＞1year	48	5	5	0	0		1	0	0	0	0	0	0	1	1	0	0	0	1	0	0	0	0	1	0		1	2	2017-08-11	0.33	2.46	1.4	9.9	18.2	1.1	39.05		0	0	0	IB	IB1	IB	IB1
58	67		＞1year	45	6	6	0	0		1	0	0	0	0	0	0	1	1	0	0	0	1	0	1	0	0	1	0		1	3	2019-03-18	5.86	6.12	1.39	4.5	7.4	35	104.7		0	0.5	0	IB	IB1	IB	IB2		upper1/3
59	57	17	＞1year	48	6	5	1	0				0	0	0	0	0	1	0	0	0	0	0	0	0	0	1	0	0		0	1	2015-11-06	1.46	3.32	2.8	15.6	4.2	1.7	43.2		1	6	0	IIA	IIA2	IIA	IIA2		upper1/3
60	49	14	0		3	3	0	0				0	0	0	0	0	0	0												0		2017-03-13	0.19	0.71	1.4	8.8	0.6	0.8	49.7		0	3	0	IB	IB2	IB	IB2		upper1/3
61	33	14	0		3	0	3	0				0	0	0	0	0	0	0												0		2017-02-20	0.82	1.34	2	18.3	28.1	0.7	54.6		0	2	0	IB	IB1	IB	IB1		upper1/3
62	43	17	0		2	2	0	0		1	0	0	0	0	0	0	0	0												0		2015-03-20	0.55			7.9					0	1	0	IB	IB1	IB	IB1		0
63	45	14	0		7	5	2	0				0	0	0	0	0	0	0												0		2015-05-18	0.45	3.33	2.3	8.3	15.8	14.7	44.9		0	5	0	IB	IB2	IB	IB2
64	59		＞1year	47	4	4	0	0		1	0	0	0	0	0	0	0	0												0		2017-05-10		1.71	55.1	10.9	17.7	1.8	59.77		0		0	IB	IB1	IB	IB3
65	55	14	＞1year	53	3	2	1	0		0	1	0	0	0	0	0	1	0	0	0	0	0	0	0	0	1	0	0		0	1	2018-03-12	1.947								0	0	0	IB	IB1	IB	IB1		0
66	59		＞1year	48	5	1	4	0		1	0	0	0	0	0	0	1	1	0	0	0	1	0	0	0	0	0	0		0	1	2016-10-17	2.08	4.04	2.8	11.1	6.8	1.8	65		0		0	IB	IB2	IIIC	IIIC1		NA
67	61		＞1year	58	4	2	2	0		1	0	0	1	NA	1	0	1	0	0	0	0	0	0	0	0	1	0	0		0	1	2018-08-30	9.073								0	0	0	IB	IB1	IB	IB2
68	31		0		2	2	0	0	23	0	1	0	0	0	0	0	1	0	0	0	0	0	0	0	0	1	0	0		0	1	2015-06-11	0.13	1.55	0.5	4.2	7.3	11.1	46.4		0		0	IA	IA1	IA	IA1
69	29	14	0		5	3	2	0				0	0	0	0	0	0	0												0		2018-01-29	0.558	3.34	42.6	22.8	703.9	12.2	46.66		NA	6	0	IB	IB3	IIIC	IIIC1		0
70	49	14	0		4	3	1	0		1	0	0	0	0	0	0	0	0												0		2018-02-23	14.33								NA	4.5	0	IB	IB3	IIIC	IIIC2
71	40	13	0		4	3	1	0		1	0	0	0	0	0	0	1	0	0	0	0	0	0	0	0	1	0	0		0	1	2019-02-12	1.502	1.73	2.4	17.9	18.7	2.4	49.96		1	1.5	0	IIA	IIA1	IIA	IIA1		NA
72	34	14	0		2	2	1	0	30	0	1	0	0	0	0	0	0	0												0		2017-03-15	0.57	3.46	0.9	7.3	3.9	0.8	52.8		0		0	IB	IB1	IB	IB2
73	32	12	0		1	0	1	0		0	0	0	0	0	0	0	0	0												0		2016-03-22	2.34	3.89	0.7	64.7	10.9	1.5	59.6		0	4	0	IB	IB3	IB	IB3		upper1/3
74	60	17	＞1year	56	4	3	1	0		1	0	0	0	0	0	0	1	0	0	0	0	0	0	0	0	1	0	0		0	1	2018-03-12	0.775								upper1/3	3.5	0	IIA	IIA1	IIA	IIA1		0
75	33	12	0		5	4	1	0		1	0	0	0	0	0	0	0	0												0		2018-12-12	1.937	1.89	1.2	11.1	9	0.7	38.4		0	3	0	IB	IB2	IIA	IIA1
76	61		＞1year	52	5	4	1	0		1	0	0	0	0	0	0	1	1	0	0	0	1	0	0	0	1	0	0		0	2	2016-05-03	0.33	4.01	3.7	10.5	8.4	1.1	43.8		1	4	0	IIA	IIA1	IB	IB2		0
77	64	14	＞1year	47	3	2	1	0	24	1	0	0	0	0	0	0	1	1	0	0	0	1	0	0	0	1	0	0		0	2	2018-09-07	10.28	3.46	3.4	14.8	0.9	2.3	112.2		NA	1	0	IB	IB1	IB	IB1		upper1/3
78	50	14	0		2	2	0	0	27	1	0	0	0	0	0	0	1	1	0	0	0	1	0	0	0	1	0	0		0	2	2018-01-08		2.06	1.5	65	125.3	12.1	185.6		0	0	0	IB	IB1	IB	IB2		0
79	61	16	＞1year	55	4	3	1	0		1	0	0	0	0	0	0	0	0												0		2015-10-10	0.32	1.55	3.6	6.5	9.2	5.9	51		0	2.5	0	IB	IB1	IB	IB1
80	65		＞1year	52	2	2	0	0		1	0	0	0	0	0	0	1	1	0	0	0	1	0	0	0	1	0	0		0	2	2017-09-04	0.87								1	2	0	IIA	IIA1	IB	IB2		0
81	50	14	0		7	5	2	0				0	0	0	0	0	1	0	0	0	0	0	0	0	0	1	1	0		1	2	2017-11-06	1.951	2.49	2	45.8	19.9	0.7	57.76		NA	5	0	IB	IB3	IIA	IIA2		upper1/3
82	40	13	0		4	1	3	0		0	1	0	0	0	0	0	0	0												0		2017-09-06	0.68	1.76	0.3	10.3					0	0	0	IA	IA2	IA	IA2
83	52	14	＞1year	48	2	2	0	0				0	0	0	0	0	0	0												0		2019-01-25	1.79	1.7	1.8	11.1	15.7	1.1	73.67		1	5	0	IIA	IIA2	IIA	IIA2		upper1/3
84	43	14	0		4	2	2	0		1	0	0	0	0	0	1	0	0												0		2019-03-04	0.581	1.82	1.3	6.2	24.5	1.1	40.01		0	1.5	0	IB	IB1	IB	IB1
85	43	15	0		6	2	4	0		0	1	0	0	0	0	0	1	0	0	0	0	0	0	0	0	1	0	0		0	1	2019-02-27	2.169	1.31	1.4	10.8	8.1	4.3	48.02		0	1	0	IB	IB1	IB	IB1
86	50		0		6	3	3	0		1	0	0	0	0	0	0	1	0	0	0	0	0	0	0	0	0	1	0		1	1	2018-09-19	2.006								NA		0	IB	IB1	IIA	IIA1
87	44		0		3	2	1	0		1	0	0	0	0	0	0	1	0	0	0	0	0	0	0	0	0	0	0	1	0	0	2018-11-29	0.952	2.42	0.5	20.1	7.1	3.5	34		0		0	IB	IB1	IB	IB1
88	55		＞1year	53	6	1	5	0		1	0	0	0	0	0	0	1	0	0	0	0	0	0	0	0	0	0	0		0	0	2019-03-19	3.89	2.17	2.1	24	29.9	1	69.78		0		0	IB	IB1	IB	IB1		0
89	49	14	0		3	1	2	0	24	1	0	0	0	0	0	0	0	0												0		2016-10-31	1.04	4	3.2	45.8	8.5	13.5	48.3		0	2	0	IB	IB2	IIIC	IIIC1
90	53	16			3	1	2	0	29	1	0	0	0	0	0	0	1	1	0	0	0	1	0	0	0	1	0	0		0	2	2017-01-13	1.03	5.53	2.1	38.2	0.6	0.4	79.1		NA	5	0	IIA	IIA2	IB	IB2
91	46	14	0		4	2	2	0				0	0	0	0	0	0	0												0		2018-10-15	5.934	1.93	18.5	50.5	0.9	2.1	135		1	5	0	IIA	IIA2	IIA	IIA2
92	56	18	0		3	3	0	0		1	0	0	1	0	1	0	1	0	0	0	0	0	0	0	0	1	0	0		0	1	2018-10-22	2.045								0		0	IB	IB1	IB	IB2
93	55		＞1year	51	6	5	1	0		1	0	0	0	0	0	0	1	0	0	0	0	0	0	0	0	1	0	0		0	1	2018-08-28	15.32	1.35	2.6	13.1	9.1	1.9	48.78		NA		0	IIA	IIA2	IB	IB3		upper1/3
94	39	14	0		3	1	2	0		1	0	0	0	0	0	0	0	0												0		2017-12-20	1.417	2.83	0.7	18.9	9.3	0.7	48.28		0	0	0	IA	IA1	IA	IA1
95	51	16	0		6	5	1	0		1	0	0	0	0	0	0	0	0												0		2014-12-26		4.27	2	12.6	14.9	1.7	50.7		0	3	0	IB	IB1	IB	IB1		0
96	46	14	0		6	2	4	0	25	1	1	0	0	0	0	0	1	0	0	0	0	0	0	0	0	1	0	0		0	1	2014-03-26	24.41	1.1	5	20.5	38.5	1.5	44.8		1	0	0	IIA	IIA1	IIA	IIA1
97	46	14	0		3	1	2	0		0	1	0	0	0	0	0	0	0												0		2016-09-29	0.52	2.68	1.9	25.7	0.6	7.1	37.3		0		0	IA	IA1	IA	IA1
98	42	13	0		1	1	0	0		1	0	0	0	0	0	0	1	0	0	0	0	0	0	0	0	1	0	0		0	1	2019-01-28	1.534	2.03	1.6	18.4	15.2	0.8	45.97		0		0	IA	IA1	IA	IA1
99	49	14	0		6	1	4	0		1	0	0	0	NA	NA	0	0	0												0		2017-07-15		2.11	1	9	19.4	3.2	70.21		0	0	0	IB	IB1	IB	IB1		NA
100	38	15	0		9	8	1	0		1	0	0	0	0	0	0	0	0												0		2015-01-19	1.49	0.71	2.2	40	20	1.7	46.9		0		0	IB	IB2	IB	IB2		0
101	63	14	＞1year	48	7	4	3	0		1	0	0	0	0	0	0	1	1	0	0	0	1	0	0	0	0	0	0		0	1	2017-06-23		2.72	2.4	8.6	17	0.9	50.79		1	4	NA	IIIA	IIIA	IIIC	IIIC1
102	53		＞1year	50	10	7	3	0		1	0	0	0	0	0	0	0	0												0		2015-04-03	0.54			25.9				10	0	3.5	0	IB	IB1	IB	IB1		0
103	42	12	0		6	2	4	0				0	0	0	0	0	0	0												0		2018-02-02	1.934	2.64	41.8	50	0.6	12.5	90.91		NA	4	0	IB	IB3	IIIC	IIIC1		0
104	50		0		5	2	3	0				0	0	0	0	0	0	0												0		2018-10-08	0.98	2.58	2.6	9.7	14	34.6	52.96		NA	1	0	IIA	IIA2	IIA	IIA2		upper1/3
105	69		＞1year	49	5	3	2	0		1	0	0	0	0	0	0	1	0												0		2016-05-12	3.04	6.52	3.7	22.5	19.1	3.7	74.2		1	3	0	IIA	IIA1	IB	IB2		0
106	53		＞1year	51	4	2	2	0	23	1	1	0	0	0	0	0	1	0	0	0	0	0	0	0	0	1	0	0		0	1	2018-03-08	13.44	3.61	2.8	4.9	33.6	1	42.82		0	1.5	0	IB	IB1	IIIC	IIIC1
107	58	16	＞1year	55	5	4	1	0		1	0	0	0	0	0	0	0	0												0		2017-02-07	4.95	3.6	2.1	8.2	0.6	24.5	65.6		1	3	0	IIA	IIA1	IIIC	IIIC1		1(Unclassified)
108	58		＞1year	49	4	2	2	0		1	1	0	0	0	0	1	1	1	0	0	0	1	0	0	0	0	1	0		1	2	2018-03-27	3.837	4.2	16.9	6.8	10.3	2.4	50.8		NA	4	0	IIA	IIA1	IIA	IIA1
109	31	13	0		3	1	1	1	23	0	1	0	0	0	0	0	1	0	0	0	0	0	0	0	0	1	0	0		0	1	2017-02-07	0.72	1.38	1.1	11.4	33.9	1.1	38.8		0		0	IB	IB1	IB	IB1
110	50	14	0		2	2	0	0		1	0	0	0	0	0	0	0	0												0		2019-01-23	44.21	2.73	4.4	20.4	5.8	0.7	117.5		0	5	0	IIA	IIA2	IIA	IIA2		upper1/3
111	43	14	0		1	1	0	0		1	0	0	0	0	0	0	1	0	0	0	0	0	0	0	0	1	0	0		0	1	2018-09-13	2.187	5.56	5.2	20.3	0.9	2.5	42.89		NA		0	IB	IB1	IIIC	IIIC1		0
112	45	12	0		5	1	4	0		0	1	0	0	0	0	0	0	0												0		2018-08-06	100	3.42	84.5	174.3	0.8	103.1	73.27		NA	1	0	IIA	IIA1	IIIC	IIIC1		0
113	43	14	0		1	1	0	0		1	0	0	0	0	0	0	1	0	0	0	0	0	0	0	0	1	0	0		0	1	2018-09-03	1.615	2.06	0.5	10.4	4.3	5.2	48.53		0		0	IB	IB1	IB	IB1		0
114	48	14	0		5	3	2	0	25	1	0	0	0	0	0	0	1	1	0	0	0	1	0	0	0	0	0	0		0	1	2018-04-25	1.066								0	0	0	IA	IA2	IIIC	IIIC1		0
115	68	12	＞1year	51	6	6	0	0				0	0	0	0	0	1	1	1	0	0	1	0	0	0	1	1	0		1	4	2018-08-03	0.427								0	0	0	IA	IA1	IA	IA1
116	55		perimenopause		4	2	2	0		1	0	0	0	0	0	0	0	0												0		2018-09-13	3.206	1.62	1.5	6.2	10.1	3.3	38.64		NA	3	0	IB	IB1	IIA	IIA1		0
117	51		＞1year	49	4	4	0	0		1	0	0	0	0	0	0	1	0	0	0	0	0	0	0	0	0	0	0		0	0	2016-11-02	17.13	3.13	2.4	18.6	0.6	3.6	101.4		0	5	0	IB	IB3	IIB	IIB	1	upper1/3
118	43	12	0		1	1	0	0	28	1	0	0	0	0	0	0	1	0	0	0	0	0	0	0	1	0	0	0		0	0	2019-02-20		1.13	1	22.2	12.3	3.3	51.24	5.4	0	6	0	IB	IB3	IB	IB3
119	51	14	＞1year	50	2	2	0	0		1	0	0	0	0	0	0	1	0	0	0	0	0	0	0	0	1	0	0		0	1	2016-10-08	0.3	1.44	3.4	11.1	8.4	1.1	42.4		NA	2	0	IB	IB2	IB	IB2
120	47	14	0		3	1	2	0		1	0	0	0	0	0	1	0	0												0		2018-09-06	1.681	3.71	0.9	8.4	10.8	0.5	48.47		NA	3	0	IB	IB2	IB	IB2		0
121	77	13	＞1year		6	5	1	0		1	0	0	0	0	0	0	1	1	0	0	0	1	0	0	0	0	0	0		0	1	2018-08-13		1.42	36.7	25.9	0.7	7.6	88.28		NA		0	IIB	IIB	IIB	IIB	1
122	63		＞1year	53	2	2	0	0				0	0	0	0	0	1	0	0	0	0	0	0	0	0	1	0	0		0	1	2017-01-24	1	1.28	1.9	5.9	39.7	1.2	49		1	5	0	IIA	IIA2	IIA	IIA2		upper1/3
123	52	13	＞1year	49	6	3	3	0		1	0	0	0	0	0	0	1	0	0	0	0	0	0	0	0	1	0	0		0	1	2017-08-18	59.52	1.09	1.4	1.5	0.6	0.9	51.43		NA	7	NA	IB	IB3	IIIC	IIIC1	1	0
124	30	11	0		2	1	0	1		1	0	0	0	0	0	0	0	0												0		2019-02-21	3.961							8.1	0		0	IIIC	IIIC1	IIIC	IIIC1		upper1/3
125	34	14	0		2	2	0	0	17	1	0	0	0	0	0	0	0	0												0		2015-04-22	0.61	1.1	2.6	13.4	1	3	49.7		0	2	0	IB	IB2	IB	IB2		upper1/3
126	35	14	0		2	2	0	0		1		0	0	0	0	0	0	0												0		2017-10-17	0.74	1.67	3.4	13.5	19.8	1.9	53.25		NA	3	0	IB	IB1	IB	IB1		0
127	35		0		2	1	1	0	24	0	1	0	0	0	0	0	0	0												0		2018-09-24	0.872	1.26	1	10	5.4	6.6	30.13		0		0	IB	IB1	IB	IB2
128	45	14	0		2	2	0	0		0	1	0	0	0	0	0	0	0												0		2018-10-26	4.716								0	2	0	IB	IB2	IB	IB2
129	34	14	0		2	1	1	0		1	0	0	0	0	0	0	1	0	0	0	0	0	0	0	0	0	0	0		0	0	2018-09-07	1.464								0		0	IB	IB1	IIIC	IIIC1
130	65		0		6	4	2	0				0	0	0	0	0	1	1	0	0	0	1	0	0	0	0	1	0		1	2	2019-02-12	2.865								0		0	IB	IB1	IB	IB1
131	58		＞1year	55	5	3	2	0		1	0	0	0	0	0	0	1	1	0	0	0	1	1	0	0	1	1	0		1	4	2017-08-24	1.44	3.64	1.5	12.9	0.6	7.3	54.82		NA	0	0	IB	IB1	IB	IB1
132	47	14	0		2	2	0	0		1	0	0	0	0	0	0	1	0	0	0	0	0	0	0	0	1	0	0		0	1	2017-04-08	5								NA	1	0	IB	IB1	IB	IB2		upper1/3
133	37	14	0		2	2	0	0	22	0	1	0	0	0	0	0	1	0											1	0		2016-04-18	0.14	1.77	0.4	30.6	11.5	7.2	55.8	8.1	0		0	IIA	IIA1	IIA	IIA1
134	63		＞1year		5	4	1	0	26	1	0	0	1	0	1	0	1	0	0	0	0	0	0	0	0	1	0	0		0	1	2018-01-29	8.549								0		0	IB	IB1	IB	IB1
135	43	15	0		2	2	0	0				0	0	0	0	0	0	0												0		2015-11-02	0.13	1.84	1.5	11.4	8.3	0.9	62.7		0		0	IB	IB1	IB	IB1		0
136	36	13	0		1	1	0	0	33	0	1	0	0	0	0	0	0	0												0		2019-02-15	1.209								0		0	IA	IA1	IA	IA1		0
137	59		＞1year	52	2	1	1	0		1	0	0	0	0	0	0	1	0	0	0	0	0	0	0	0	1	0	0		0	1	2018-10-24	9.487	2.78	1.6	43.6	14.3	1.4	56.61		0	1.5	0	IB	IB1	IB	IB1		0
138	46		0		1	1	0	0		0	1	0	0	0	0	0	1	1	0	0	0	1	0	0	0	0	0	0		0	1	2017-04-28	1.79	1.07	7.3	29.4	656.5	8.6	27		0		0	IB	IB1	IIIC	IIIC1		NA
139	66		＞1year	45	4	3	1	0				0	0	0	0	0	1	1	1	0	0	0	0	0	0	0	0	0		0	1	2017-10-23		1.39	2.2	9.2	10.4	0.7	53.38		0	1	NA	IB	IB1	IB	IB1		0
140	60	17	＞1year	52	2	1	1	0		1	0	0	0	0	0	0	0	0												0		2017-03-03	0.3	2.72	2.4	9.5	6.7	2.3	56.5		0		0	IA	IA1	IA	IA1
141	52	14	0		2	2	0	0		1	0	0	0	0	0	0	0	0												0		2016-10-24	0.84			69.1			79.5		0	5	0	IB	IB3	IB	IB3		0
142	61	16	＞1year	52	4	2	2	0		1	0	0	0	0	0	0	1	0	0	0	0	0	0	0	1	1	0	0		0	1	2015-01-23	0.65								0		0	IB	IB1	IB	IB1		0
143	47		0		4	3	1	0	22	1	0	0	0	0	0	0	1	0	0	0	0	0	0	0	0	1	0	0		0	1	2016-10-27	0.3	1.51	1.4	8.6	6.1	0.6	41.4		0		0	IB	IB1	IB	IB1		0
144	57	14	＞1year	47	3	2	1	0		1	0	0	1	0	1	0	1	0	0	0	0	0	1	0	0	1	0	0		0	2	2015-07-31	0.87	3.04	1.9	13.8	13.1	1.1	57.1		1	3	0	IIA	IIA1	IIA	IIA1		upper1/3
145	53	13	perimenopause		2	2	0	0		1	0	0	0	NA	0	0	0	0												0		2017-07-27	1.549	3.3	37	406	5.5	4.2	62.18		upper1/3	6	0	IIA	IIA2	IIIC	IIIC1		upper1/3
146	30	14	0		1	1	0	0		1	0	0	0	0	0	0	0	0												0		2017-02-04	0.3	2.15	0.2	12.7	8.4	0.9	44.8		0		0	IA	IA1	IA	IA1
147	41	16	0		1	1	0	0	19	1	0	0	1	0	1	0	0	0												0		2015-08-14	1.49	3	0.9	20.3	8.1	0.9	57.1		1	5	0	IIA	IIA2	IIA	IIA2
148	32	14	0		4	2	2	0		0	0	0	0	0	0	0	0	0												0		2017-07-20	0.47								0	0	0	IA	IA1	IA	IA1
149	67	14	＞1year	50	4	2	2	0				0	0	0	0	0	1	1	0	0	0	1	0	0	0	0	0	0		0	1	2018-07-06	1.183	1.37	6.2	19.4	23.2	0.9	65.77		1	5	NA	IB	IB3	IIIC	IIIC1		upper1/3
150	56	14	＞1year	51	3	3	0	0		1	0	0	0	0	0	0	1	0	0	0	0	0	0	0	0	1	0	0		0	1	2018-01-09	1.246					1			NA	0	0	IB	IB1	IB	IB1		0
151	50	18			3	3	0	0		1	0	0	0	0	0	0	1	0	0	0	0	0	0	0	0	0	0	0		1	0	2017-02-07	0.3	1.52	3.5	12	5.3	0.6	45		0		0	IA	IA1	IA	IA1
152	26	13	0		0	0	0	0				0	0	0	0	0	0	0												0		2015-02-15	0.39			26.3					0		0	IB	IB1	IB	IB1		0
153	48	14	0		2	2	0	0		1	0	0	0	0	0	0	0	0												0		2019-03-27	18.81	2.07	1.8	16.7	9.4	2.1	77.01		0	7	0	IIA	IIA	IIIC	IIIC1
154	48	14	0		4	2	2	0	26	1	0	0	0	0	0	0	0	0												0		2019-01-29	1.064	1.55	0.8	16.8	12.3	4	50.67		0		0	IB	IB1	IB	IB1
155	51	16	0		3	3	0	0				0	0	0	0	0	0	0												0		2018-04-02	23.14	1.63	4.4	18	86.4	2.2	44.33		0		0	IB	IB1	IIIC	IIIC1		upper1/3
156	45	14	0		4	3	1	0		1	0	0	0	0	0	0	0	0												0		2018-05-11	12.05	0.95	1.7	16.3	16.2	2.2	50.73		0	4.5	0	IB	IB3	IB	IB3		1(Unclassified)
157	49	17	0		4	3	1	0		1	0	0	0	0	0	0	1	0	0	0	0	0	0	0	0	0	0	0		0	0	2019-02-15	20.16								1	4	0	IIIC	IIIC1	IIIC	IIIC1		upper1/3
158	33	16	0		3	2	1	0		0	1	0	0	0	0	0	0	0												0		2016-05-27	0.32	2.67	1.3	10.3	20.7	1.5	46.3	8.8	0		0	IB	IB1	IB	IB2		0
159	49	14			2	2	0	0		1	0	0	0	0	0	0	0	0												0		2017-01-23	0.3	0.66	0.9	9	6.3	1	58.8		0	5	0	IB	IB3	IB	IB3		NA
160	50		＞1year	50	5	3	2	0		1	0	0	0	0	0	0	0	0												0		2019-02-20	2.137								0		0	IB	IB1	IB	IB1
161	39	16	0		3	3	0	0		1	0	0	0	0	0	0	1	1	0	0	0	1	0	0	0	0	0	0		0	1	2015-05-14	0.52	1.44	1.1	7.5	6.1	1.1	51.8		0	5	0	IB	IB2	IB	IB2		0
162	49		0		5	4	1	0				0	0	0	0	0	1	0	0	0	0	0	0	0	0	0	0	0	1	0	0	2016-05-11	2.3	2.88	8.3	11.8	40	6.2	45.1		0		0	IIA	IIA2	IIIC	IIIC1
163	47	14	0		3	3	0	0	18	1	0	0	0	0	0	1	0	0												0		2016-02-19	1.82	6.98	2.78	9.6	7.27				NA	3	0	IB	IB2	IB	IB3
164	32	14	0		1	1	0	0		1	0	0	0	0	0	0	0	0												0		2018-10-10	3.462	1.31	1.5	18.9	6.6	13.6	40.08		1	3	0	IIA	IIA1	IIIC	IIIC1		upper1/3
165	48	14	0		2	2	2	0		1	0	0	0	0	0	0	0	0												0		2018-09-05	1.409	3.44	1.4	9.3	11.1	2.2	47.89		NA	1	0	IB	IB1	IB	IB2		0
166	56		＞1year	46	6	5	1	0		1	1	0	0	0	0	0	1	0	0	0	0	0	0	0	0	1	0	0		0	1	2017-02-24	7.44	1.76	5	11.6	10.1	1.6	60.6		NA	0	NA	IIA	IIA1	IB	IB3		upper1/3
167	43	14	0		3	2	1	0		1	0	0	0	0	0	0	1	0	0	0	0	0	0	0	0	1	0	0		0	1	2019-03-08	0.966	0.96	20.6	21.1	9.7	1.4	71.34		1	4	0	IB	IB3	IB	IB3		0
168	37	14	0		2	2	0	0				0	0	0	0	0	0	0												0		2018-10-11	1.059	4.88	1.6	71.5	5.4	3.9	43.1		NA		0	IIIC	IIIC1	IIIC	IIIC1
169	62		0		5	3	1	1				0	0	0	0	0	0	0												0		2018-10-12	11.51	3.42	7.2	14.3	34.2	4	54.66		1	4	0	IIA	IIA2	IIIC	IIIC1
170	56	14	0		6	6	0	0		1	0	0	0	0	0	0	0	0												0		2016-09-21	12.18	3.18	2.2	8.1	7	0.8	74		NA	6	0	IIA	IIA2	IB	IB3		upper1/3
171	51	14	0		3	3	0	0				0	0	0	0	0	1	0	0	0	0	0	0	0	0	1	0	0		0	1	2016-04-15	2.65	2.85	4.6	7.2	30	1.5	52.1		1		0	IVB	IVB	IVB	IVB
172	42	14	0		4	1	3	0		1	0	0	0	0	0	0	0	0												0		2018-10-15	0.83	7.05	3.2	10.8	6.8	2.8	43.5		NA		0	IB	IB1	IIIC	IIIC1	1	0
173	50	14	0		3	2	1	0	26	1	0	0	0	0	0	0	1	0	0	0	0	0	1	0	0	0	1	0		1	1	2015-08-24	1.13	0.93	5	167.1	26.7	8.4	87.5		0		0	IA	IA1	IA	IA1
174	52	16	＞1year	51	4	4	0	0		1	0	0	0	0	0	0	0	0												0		2015-03-12	0.25	2.52	1.2	5.3	11.9	1.3	58.2		NA	3	0	IB	IB1	IB	IB1
175	44	14	0		5	2	3	0		1	0	0	0	0	0	0	1	0	0	0	0	0	0	0	0	1	0	0		0	1	2018-02-12	1.016	3.19	0.8	14.5	3.6	4	173.1		0		0	IB	IB2	IIIC	IIIC1		0
176	45	13	0		5	4	1	0		1	0	0	0	0	0	0	1	1	0	0	0	1	0	0	0	0	0	0		0	1	2015-09-23	0.4	1.21	0.8	12.1	9.4	1.4	49		0		0	IA	IA1
177	50	15	0		2	2	0	0		1	0	0	0	0	0	0	1	0	0	0	0	0	0	0	0	1	0	0		0	1	2018-04-06	0.49	0.87	1.1	19.9	6.8	0.9	46.5		1		0	IIA	IIA2	IIA	IIA2		0
178	35	14	0		2	2	0	0		1	0	0	0	0	0	0	1	0	0	0	0	0	0	0	0	1	0	0	1	0	1	2015-09-10	0.39	2.1	2.1	6.7	6.8	1	29.6		0		0	IB	IB1	IB	IB1		0
179	32	12	0		1	0	1	0				0	0	0	0	0	0	0												0		2015-08-24	0.76								0		0	IA	IA1	IA	IA1
180	68	14	＞1year	38	4	4	0	0		1	0	0	0	0	0	0	1	1	0	0	0	1	0	0	0	0	1	0		1	2	2015-11-05	2.42	3.04	1.8	14.6	20.2	1.9	74.2		NA	4	0	IIA	IIA1	IIA	IIA1		0
181	48	16	0		2	2	0	0		1	0	0	0	0	0	0	1	1	0	0	0	1	0	0	0	0	0	0		0	1	2015-02-12	3.57	2.45	5	14.8	11.6	10.8	70.2		1		0	IIA	IIA2	IIA	IIA2		0
182	60		＞1year		4	3	1	0		1	0	0	0	0	0	0	1	0	0	0	0	0	0	0	0	1	0	0		0	1	2015-09-23	1.02	2.93	1	6.3	10.4	1	51.1		NA		0	IB	IB1	IB	IB1		upper1/3
183	61	14	＞1year	53	4	4	0	0				0	0	0	0	0	0	0												0		2015-02-28	0.68	3.07	3.4	19.5	30.5	4.3	64.2		1	4	0	IIA	IIA1	IIA	IIA1		0
184	40	15	0		2	2	0	0		1	0	0	0	0	0	0	0	0												0		2015-08-28	0.42	1.63	1.3	6.8	11.6	1.4	45.2		NA		NA	IB	IB1	IB	IB1
185	48		＞1year	47	1	1	0	0	26	1	0	0	0	0	0	0	0	0												0		2018-04-20	15								NA	4	0	IB	IB3	IIIC	IIIC1		0
186	61	16	＞1year	50		2						0	0	0	0	0	1	1	1	0	0	0	0	0	0	0	0	0		0	1										0		0	IB	IB1				NA
187	19	13	0		3	0	2	0				0	0	0	0	0	0	0												0		2015-02-27	2.14			63.1			114.2		0	4	0	IB	IB2	IB	IB2		upper1/3
188	50	16	perimenopause		3	1	2	0		1	0	0	0	0	0	0	1	1	0	0	0	1	0	0	0	0	0	0		0	1	2015-03-10	5.73	1.43	2.7	15.6	9.8	2	48.4		0		0	IB	IB2	IB	IB2		upper1/3
189	44	16	0		11	9	2	0		1	0	0	0	0	0	0	1	0	0	0	0	0	0	0	0	1	0	0		0	1	2017-03-24	0.35	1.58	1.1	12.5	9.2	0.6	45.2		0	3	0	IB	IB2	IB	IB2
190	52		＞1year	45	3	3	0	0				0	0	0	0	0	0	0												0		2015-09-09		1.9	3.6	4.6	8.6	1.1	54.5		1	3.5	0	IIA	IIA1	IIA	IIA1		upper1/3
191	55		＞1year	53	2	2	0	0	25	1	0	0	0	0	0	0	0	0												0		2015-10-08	49	0.82	3.6	107.6	4.2	15	82.8		1	7	0	IIA	IIA2	IIA	IIA2		upper1/3
192	59		＞1year	49	2	2	0	0				0	0	0	0	0	1	1	0	0	0	1	0	0	0	1	1	0		1	3	2018-10-24	1.301	3.03	6.5	37.5	141.4	0.7	172.9		NA		0	IB	IB1	IB	IB2		0
193	46	15	0		5	2	3	0		1	0	0	0	0	0	0	1	0	0	0	0	0	0	0	0	1	0	0		0	1	2018-10-22	0.722								0		0	IA	IA	IA	IA
194	22	13	0		0	0	0	0		0	0	0	0	0	0	0	0	0												0		2017-10-16	0.7	2.78	1.7	19.7	18.1	0.7	76.97		NA	0	0	IB	IB1	IB	IB2		0
195	55		＞1year	50	2	1	1	0		1	0	0	0	0	0	0	0	0												0		2018-09-25	1.323								0	0	0	IA	IA1	IA	IA1
196	46	16	0		4	2	2	0		1	0	0	0	0	0	0	1	0	0	0	0	0	0	0	0	1	0	0		0	1	2016-04-11	0.5	2.54	2.5	18.9	36.2	1	81.9		0		0	IB	IB1	IIIC	IIIC1
197	59		＞1year	52	6	4	2	0		1	0	0	0	0	0	0	1	1	0	0	0	1	0	0	0	0	0	0		0	1	2018-03-08	2.189	3.01	1.6	8.2	10	1.1	70.01		upper1/3	1	0	IIA	IIA1	IB	IB1
198	49	14	0		2	2	0	0		1	0	0	0	0	0	0	1	0	0	0	0	0	0	0	0	1	0	0		0	1	2018-03-12	0.668	1.97	3.7	61.4	107.9	47.4	57.96		0		0	IB	IB1	IB	IB3		upper1/3
199	43	14	0		8	2	6	0		1	0	0	0	0	0	0	1	0	0	0	0	0	0	0	0	1	0	0		0	1	2017-02-04	0.35			12.7			54.6		NA		0	IB	IB2	IB	IB3		0
200	36	14	0		4	1	2	1		1	0	0	0	0	0	0	0	0												0		2016-02-15	8.59	1.54	3.6	50	15.4	7.3	68.1		0	3	0	IB	IB2	IIIC	IIIC1		upper1/3
201	49	13	0		3	2	1	0	22	1	0	0	0	0	0	0	1	1	0	0	0	1	0	0	0	1	0	0		0	2	2016-03-23	0.29	2.62	0.5	11	7.7	1.3	64.9		0		0	IA	IA1	IA	IA1		0
202	51	14	＞1year	48	3	3	0	0		1	0	0	0	0	0	0	0	0												0		2018-04-28		2.54	1	18.6	16.7	6.1	57.68		NA	5	0	IB	IB3	IIA	IIA1		1(Unclassified)
203	36	14	0		2	1	1	0	30	0	1	0	0	0	0	0	0	0												0		2014-12-22		1.06	0.6	10.1	2.5	9.5	67.6		0		0	IB	IB1	IB	IB1		0
204	40	15	0		6	3	3	0	22	1	0	0	0	0	0	0	0	0												0		2015-11-13	0.49	2.86	1.1	11.5	12.5	1.1	58		0		0	IA	IA1	IA	IA1
205	55		＞1year	50	6	4	2	0				0	0	0	0	0	1	0	0	0	0	0	0	0	0	1	1	0		1	2	2017-02-08	0.69	1.88	1.4	6.4	8.4	4.6	53.9		0	4	0	IB	IB3	IIA	IIA1		0
206	47	14	0		2	2	0	0		1	0	0	0	0	0	0	1	0	0	0	0	0	0	0	0	1	0	0		0	1	2016-02-16	0.87	1.82	1.2	6.9	8.1	6	73.5		0	3	0	IB	IB2	IIIC	IIIC1		NA
207	26	14	0		4	1	3	0		1	0	0	0	0	0	0	0	0												0		2018-03-16		3.49	0.8	14	14.6	0.8	44.37		0	0	0	IA	IA1	IA	IA1
208	45	15	0		2	2	0	0		1	0	0	0	0	0	0	0	0												0		2017-02-14	0.47	1.67	1.9	14.9	26.3	8.4	74.2		0	3	0	IB	IB2	IB	IB3		upper1/3
209	35	14	0		2	2	0	0		1	0	0	0	0	0	0	1	0	0	0	0	0	0	0	0	1	0	0		0	1	2017-01-13	2.72	3.15	7.3	17.8	70	0.6	52.7		NA	5	NA	IB	IB3	IIIC	IIIC1		NA
210	61		＞1year	48	4	3	1	0		1	0	0	0	0	0	0	0	0												0		2016-10-19	3.94			14.9			39.7		0		0	IB	IB2	IIA	IIA1
211	51	14	0		2	2	0	0		1	0	0	0	0	0	0	0	0												0		2017-01-11	0.3	2.59	1.4	11.5	6.6	1	48.5		0		0	IB	IB1	IB	IB1
212	60	14	0		5	4	1	0		1	0	0	0	0	0	0	1	0	0	0	0	0	0	0	0	1	0	0		0	1	2017-02-10	0.52	2.62	2.7	18.9	15.9	1.5	59.6		NA	2	0	IB	IB2	IIA	IIA1		0
213	34	15	0		2	1	1	0	27	0	1	0	0	0	0	0	1	0	0	0	0	0	0	0	0	1	0	0		0	1	2016-02-05	14.64	7.88	1.9	24.1	18.5	1	33.4		1	5	0	IIA	IIA2	IIIC	IIIC1		upper1/3
214	53		＞1year	43	2	2	0	0		1	0	0	0	0	0	0	1	0	0	0	0	0	0	0	0	1	0	0		0	1	2016-08-12	1.42	4.75	0.8	16.3	9.8	1.5	48.6		1	5	0	IIA	IIA2	IIA	IIA2		upper1/3
215	54	14	0		1	1	0	0		1	0	0	0	0	0	0	0	0												0		2015-08-31	2.79	1.91	6.2	16.8	4	10.1	41.8		NA		0	IB	IB1	IB	IB1		upper1/3
216	51	14	0		1	1	0	0		1	0	0	0	0	0	0	0	0												0		2018-08-15	3.458								upper1/3	3	0	IIA	IIA1	IIIC	IIIC1		0
217	50	17	perimenopause		2	2	0	0	25	1	0	0	0	0	0	0	0	0												0		2016-07-18	1.1	3.53	0.4	14.4	3.6	5.6	59.7		0		0	IB	IB1	IB	IB2		0
218	50	14	＞1year	49	5	2	3	0		1	0	0	0	0	0	0	0	0												0		2017-09-26	5.06								NA	3	0	IB	IB2	IB	IB2		upper1/3
219	51	15			9	7	2	0				0	0	0	0	0	1	1	1	0	0	1	0	0	0	0	0	0		0	2	2018-08-06	0.985	2.18	5.2	13.4	15.1	1.1	43.56		NA		NA	IB	IB1	IB	IB1		0
220	43	14	0		3	2	1	0		1	0	0	0	0	0	0	0	0												0		2015-03-09				645.3			60.1		0	4.5	0	IB	IB2	IB	IB2
221	45	16	0		4	3	1	0				0	0	0	0	0	0	0												0		2017-01-09	0.48								0	0	0	IA	IA1	IA	IA1
222	37	12	0		2	0	2	0		0	0	0	0	0	0	0	1	0	0	0	0	0	0	0	0	1	0	0		0	1	2017-06-19	0.77	1.34	0.2	17.1	15.9	5.1	46.05		0	0	0	IA	IA1	IA	IA1		0
223	51	14	＞1year	50	2	2	0	0		1	0	0	0	0	0	0	1	0	0	0	0	0	0	0	0	1	0	0		0	1	2019-04-19	17.57	3.99	0.6	12.2	6.3	0.7	45.73		1		0	IIA	IIA2	IIA	IIA2
224	47	14	0		3	3	0	0		1	0	0	0	0	0	0	1	0	0	0	0	0	0	0	0	1	0	0		0	1	2016-03-04	3.71								1		0	IIA	IIA1	IIIC	IIIC1		0
225	35	14	0		3	1	2	0		0	1	0	0	0	0	0	0	0												0		2018-08-11	5.67								NA		NA	IB	IB1	IIIC	IIIC1
226	52		＞1year	41	6	4	2	0		1	0	0	0	0	0	0	1	0	0	0	0	0	0	0	0	1	1	0		1	2	2017-02-15	0.24	2.69	2.9	24.3	19	0.9	51.3		1	3	0	IIA	IIA1	IIA	IIA1
227	59		＞1year	51	3	3	0	0				0	0	0	0	0	1	1	0	0	0	1	0	0	0	0	0	0		0	1	2016-02-25	0.32	1.63	1.5	22.3	24.9	0.9	55.4		NA		0	IB	IB1	IB	IB1
228	65		＞1year	52	3	3	0	0		1	0	0	0	0	0	0	1	1	0	0	0	1	0	0	0	1	1	0		1	3	2018-02-23	3.013	2.852	2.8	9.9	11.5	2.5	52.77		0		0	IB	IB2	IIIC	IIIC1
229	36	13	0		1	1	0	0		0	1	0	0	0	0	0	1	0	0	0	0	0	0	0	0	1	0	0		0	1	2016-07-22	0.33			8.3			44.8		0		0	IA	IA1	IA	IA1
230	35	14	0		1	1	0	0		1	0	0	0	0	0	0	0	0												0		2016-03-07	0.59	4.55	3.8	16.3	21.8	20.1	55.1		0		0	IA	IA1	IA	IA1
231	61	18	＞1year	53	3	3	0	0		1	0	0	0	0	0	0	0	0												0		2016-02-24	1.19	2.28	2.1	21.9	15.7	7.7	69.6		0		0	IB	IB2	IB	IB2		0
232	47	14	0		7	4	3	0		1	0	0	0	0	0	0	1	0	0	0	0	0	0	0	0	1	0	0		0	1	2017-08-18	2.36	1.62	0.9	55.1	6.3	1.7	48.49		NA	6	NA	IIA	IIA2	IB	IB2		0
233	38	14	0		5	3	2	0		1	0	0	0	0	0	0	1	0	0	0	0	0	0	0	0	1	0	0		0	1	2017-02-24	5.22	1.68	2.7	24.8	4.3	6.4	53.3		0	3	0	IB	IB2	IB	IB2		0
234	60		＞1year	51	6	5	1	0		1	0	0	0	0	0	0	0	0												0		2015-03-06	1.28								0	2	0	IB	IB1	IB	IB1
235	43	17	0		4	4	0	0		1	0	0	0	0	0	0	1	0	0	0	0	0	0	0	0	0	0	0		1	0	2015-03-08	3.28	1.23	1.9	16.6	23.1	1.4	50.8		0		0	IB	IB1	IB	IB1
236	36	15	0		3	2	1	0		1	1	0	0	0	0	0	1	1	0	0	0	0	0	0	0	0	1	0		1	1	2019-02-14	1.14								0		0	IA	IA1	IA	IA1
237	53	16	0		5	2	3	0		1	0	0	0	0	0	0	0	0												0		2019-02-28	6.6								0	5	0	IIIC	IIIC1	IIIC	IIIC1		middle1/3
238	64	14	＞1year		3	3	0	0		1	0	0	0	0	0	0	1	0	0	0	0	0	0	0	0	1	0	0		0	1	2018-08-16	2.327	1.4	3.8	12.9	20.9	0.7	66.55		NA		0	IB	IB1	IB	IB2		0
239	44	14	0		1	1	0	0		0	1	0	0	0	0	0	0	0												0		2017-03-01	8.46	6.15	0.6	15.4	7.3	0.6	46.7		0		0	IB	IB2	IIIC	IIIC1
240	40	14	0		4	1	3	0		1	0	0	0	0	0	0	0	0												0		2015-03-12	5.1	1.62	7.9	23.5	27.1	0.8	46.4		0	4	0	IB	IB2	IB	IB2		0
241	52		＞1year	50	4	3	1	0		1	0	0	0	0	0	0	0	0												0		2019-01-25	2.136	1.74	1.1	33	8.2	2.7	75.08		0		0
242	52		perimenopause		8	4	4	0		1	0	0	0	0	0	0	0	0												0		2019-03-20	1.66	2.15	1.3	9.4	13.3	0.8	57.75		0		0	IB	IB2	IB	IB2		0
243	54	16	＞1year	49	2	2	0	0		1	0	0	0	0	0	0	0	0												0		2016-08-27	0.61	4.02	2.7	7.3	11.1	4.6	39.7		0	0.3	0	IB	IB1	IB	IB1		0
244	42		0		2	2	0	0		1	1	0	0	0	0	0	0	0												0		2015-05-01	1	1.49	1	68	0.6	6.1	64.2		0		0	IA	IA	IA	IA
245	50	14	perimenopause		4	4	0	0		1	0	0	0	0	0	0	1	0	0	0	0	0	0	0	0	1	0	0		0	1	2016-09-08	0.3	1.84	3.5	16.1	0.8	1.7	52.6		0	2.5	0	IB	IB2	IB	IB2		0
246	45	14	0		3	2	1	0		1	0	0	0	0	0	0	0	0												0		2018-03-02	0.594	2.43	1.5	22	23.5	0.8	46.51		0	1.5	0	IB	IB1	IIA	IIA1		0
247	40	13	0		4	1	3	0	29	0	1	0	0	0	0	0	0	0												0		2018-10-19	3.469	5.52	1.4	22.2	8.2	1.3	34.4		1	3	0	IIA	IIA1	IB	IB2
248	42	12	0		4	3	1	0		1	0	0	0	0	0	0	1	0	0	0	0	0	0	0	0	1	0	0		0	1	2018-04-27	6.655	3.41	0.5	23.9	19.1	3.7	33.47		NA	6	0	IB	IB3	IIIC	IIIC1		0
249	57	14	＞1year	53	9	6	3	0		1	0	0	0	0	0	0	1	1	0	0	0	1	0	0	0	0	0	0		0	1	2019-04-04	7.665	1.89	1.9	11.3	10.1	1.6	49.28		0		0	IB	IB1	IB	IB
250	50		＞1year	49	4	2	2	0		1	0	0	0	0	0	0	0	0												0		2019-04-04	0.938	2.71	0.3	7.7	2.4	1.3	40.73		0		0	IB	IB1	IB	IB1		0
251	25	14	0		0	0	0	0		0	0	0	0	0	0	0	0	0												0		2017-09-01	0.87	1.53	0.4	11.2	10.2	1.1	41.69		0	2.5	0	IB	IB2	IB	IB2		0
252	55		＞1year	52	4	4	0	0	20	1	0	0	0	0	0	0	1	0	0	0	0	0	0	0	0	1	0	0		0	1	2015-11-06	1.17	2.08	1.3	8.1	13.1	0.9	63.7		0		0	IB	IB2	IB	IB2		0
253	69		＞1year	49	2	2	0	0		1	0	0	0	0	0	0	1	0	0	0	0	0	0	0	0	1	0	0		0	1	2017-02-22	0.65	2.84	0.9	3.2	5.8	7.7	54.4		1	3	0	IIA	IIA1	IB	IB3		upper1/3
254	41	12	0		6	3	3	0		1	0	0	0	0	0	0	1	0	0	0	0	0	0	0	0	1	0	0		0	1	2018-09-18	48.73	3.4	3.7	10.4	14	4.7	50.28		NA	4.5	0	IB	IB3	IIIC	IIIC2
255	53		perimenopause		3	3	0	0		1	0	0	0	0	0	0	1	1	0	0	0	1	0	0	0	1	0	0		0	2	2019-05-10	3.24	2.62	2.1	16.6	22.8	1	83.39	16.94	0	5	0	IIIC	IIIC1	IIIC	IIIC1		upper1/3
256	41	14	0		5	3	2	0		1	0	0	0	0	0	0	1	0	0	0	0	0	0	0	0	1	0	0		0	1	2019-03-18	3.834	0.605	23.7	22.3	8.5	6.7	70.29		0	7	0	IIA	IIA2	IIIC	IIIC
257	55		＞1year	54	5	4	1	0	24	1	0	0	0	0	0	0	1	0	0	0	0	0	0	0	0	1	0	0		0	1	2016-04-11	0.53	2.45	0.7	8.7	9.6	1	58.4		0	3	0	IB	IB2	IIA	IIA1
258	56	13	＞1year	54	5	3	2	0		1	0	0	0	0	0	0	1	0	0	0	0	0	0	0	0	1	0	0		0	1	2018-06-22	7.329	1.6	2.1	16.7	0.6	1.2	63.61		upper1/3	3	0	IIA	IIA1	IIA	IIA2		upper1/3
259	47	14	0		2	2	0	0		1	0	0	0	0	0	0	0	0												0		2017-03-13	0.35	1.47	1.7	12.4	14.8	0.8	44.3		NA	0	0	IB	IB1	IB	IB3		0
260	43	14	0		3	2	1	0		1	0	0	0	0	0	0	0	0												0		2017-09-06	0.35	1.78	2.2	14.1	15.6	9.6	44.33		0	0	0	IB	IB1	IB	IB1
261	54	14	＞1year	49	4	2	2	0				0	0	0	0	0	0	0												0		2018-06-05	2.695								0	2	0	IB	IB2	IIIC	IIIC1		0
262	35	15	0		3	1	1	1		1	0	0	0	0	0	0	0	0												0		2018-04-02	0.904	1.78	15.3	7.6	11.9	0.7	36.93		NA		0	IB	IB1	IB	IB2		0
263	28	14	0		4	2	2	0		1	0	0	0	0	0	0	0	0												0		2019-05-14	0.96	0.73	0.6	24.2	9.3	3.1	57.59		0		0	IB	IB1	IB	IB1
264	41	14	0		1	1	0	0		0	1	0	0	0	0	0	1	0	0	0	0	0	0	0	0	1	0	0		0	1	2015-09-16	0.19	2.53	2.4	13	0.6	4.4	33.4		0		0	IA	IA1	IA	IA1
265	60	15	＞1year	45	2	2	0	0				0	0	0	0	0	0	0												0		2018-08-10	0.664	2.02	2.1	7.8	18.6	0.3	41.65		0	2	NA	IB	IB1	IB	IB1		0
266	53	18	＞1year	52	3	3	0	0		1	0	0	0	0	0	0	0	0												0		2017-03-09	0.27	1.9	1.3	8.3	12.3	1.1	60.9		0	2.5	0	IB	IB2	IB	IB2
267	61		＞1year	47	2	2	0	0	22	1	0	0	0	0	0	0	1	1	0	1	0	0	0	0	0	0	0	0		0	1	2016-09-01		1.9	1.8	7.3	10.5	0.6	66.9		0	1	0	IB	IB1	IB	IB1		0
268	27	17	0		3	3	0	0		1	0	0	0	0	0	0	0	0												0		2017-02-20	0.15	1.54	0.8	8.9	8	0.4	51.8		0		0	IB	IB1	IIIC	IIIC1
269	33	17	0		2	2	0	0		1	0	0	0	0	0	0	0	0												0		2016-03-15	0.74	1.49	0.6	23.7	10.7	5	62.7		NA		0	IIA	IIA1	IIA	IIA1		upper1/3
270	61	13	＞1year	44	2	1	1	0	26	1	0	0	0	0	0	0	1	0	0	0	0	0	0	0	0	1	0	0		0	1	2018-10-12	11.38								1	3	0	IIA	IIA1	IB	IB3
271	59		＞1year	56	5	4	1	0		1	0	0	0	0	0	0	0	0												0		2017-02-24	0.32	2.15	1.1	7.6	8.6	3.7	63.2		1	5	0	IIA	IIA2	IIA	IIA2		upper1/3
272	45	14	0		4	4	0	0		1	0	0	1	0	1	0	0	0												0		2017-04-28	0.99								1	4	0	IIA	IIA2	IIA	IIA2
273	44		0		3	2	1	0		0	1	0	0	0	0	0	0	0												0		2019-04-30	1.343	0.8	3.32	1.3	10.1	0.6	1.8		0	1.5	0	IB	IB1	IB	IB1		0
274	47	14	0		2	1	1	0		1	0	0	0	0	0	0	0	0												0		2018-08-21	4.237	3.67	0.7	13.3	3.2	2.7	46.37		0	3	0	IB	IB2	IB	IB2		0
275	62		＞1year	52	8	6	2	0		1	0	0	0	0	0	0	0	0												0		2018-10-22	1.127	3.19	2.6	13.8	9.7	3.2	57.82		NA		0	IB	IB1	IIA	IIA1
276	48	14	＞1year	47	3	3	0	0				0	0	0	0	0	0	0												0		2017-08-25	13.3	1.19	4.4	25.5	13.4	1.5	40.86		1	4	0	IIA	IIA2	IB	IB3		under1/3
277	34	13	0		4	3	1	0	25	1	0	0	0	0	0	0	0	0												0		2017-08-22	0.9			13.1			40.53		0		0	IB	IB1	IB	IB2		0
278	35	14	0		1	1	0	0	20	0	1	0	0	0	0	0	0	0												0		2015-09-16	1	1.63	0.8	14.5	8	0.9	60.8		0		0	IB	IB2	IB	IB1
279	56	16	＞1year	50	3	3	0	0		1	0	0	0	0	0	0	1	1	0	0	0	1	0	0	0	1	1	0		1	3	2017-02-28	16.32	1.71	9.5	26.9	19.1	2.3	62.4		0		0	IB	IB1	IIIC	IIIC1
280	47		0		4	2	2	0		1	1	0	0	0	0	0	1	0	0	0	0	0	0	0	0	1	0	0		0	1	2019-03-01	1.1	3.09	0.7	12.9	23.5	1.7	44.28		0	5	0	IB	IB3	IB	IB3
281	50	15	＞1year	46	4	2	2	0				0	0	0	0	0	0	0												0											0		0	IB	IB1	IB	IB1
282	47	14	0		3	3	0	0				0	0	0	0	0	0	0												0		2018-02-06	10.98	0.96	1	29.2	3.2	0.8	64.91		NA	6	0	IB	IB3	IIA	IIA2
283	60		＞1year	49	3	2	1	0		1	0	0	0	0	0	0	1	1	0	0	0	1	0	0	0	0	0	0		0	1	2017-03-15	1.1	1.92	3.8	12.1	7.9	1.4	69.6		upper1/3	3.5	1	IIA	IIA2	IIIC	IIIC1		0
284	38	14	0		7	5	2	0	26	1	0	0	0	0	0	0	1	0	0	0	0	0	0	0	0	1	0	0		0	1										0	0	0	IA	IA1	IA	IA1		0
285	52	19	0		4	2	2	0				0	0	0	0	0	0	0												0		2015-03-28	0.36	2.25	6	12.7	15.1	6.2	52.2		0	3	0	IB	IB1	IB	IB1
286	42		0		1	0	1	0				0	0	0	0	0	0	0												0		2019-03-04	1.304	2.48	0.3	17.5	5.6	0.7	45.76		0		0	IA	IA1	IA	IA1
287	42	16	0		4	2	2	0		1	1	0	0	0	0	0	0	0												0		2017-03-15				56			60.2		NA		0	IB	IB1	IB	IB2
288	54	17	＞1year	49	5	3	2	0				0	0	0	0	0	1	1	0	0	0	1	0	0	0	1	1	0		1	3	2017-03-08	0.16	2.43	1.8	8.4	0.6	0.9	72.1		0	0	0	IB	IB1	IB	IB1		0
289	43	14	0		3	2	1	0		1	0	0	0	0	NA	0	0	0												0		2017-06-16	0.49								NA		0	IB	IB1	IB	IB3		0
290	58	17	＞1year		5	2	3	0	32	1	0	0	0	0	0	0	1	1	0	0	0	1	0	0	0	0	0	0		0	1	2016-03-18	0.63	2.25	2.6	8.6	40.5	0.7	52		NA	3	0	IB	IB2	IB	IB2
291	41	12	0		3	1	2	0	20	1	0	0	0	0	0	0	0	0												0		2016-03-18		2.97	1.1	67.5	23	1.3	89.6		0	3	0	IB	IB2	IB	IB2		0
292	43	14	0		2	1	1	0	32	1	0	0	0	0	0	0	0	0												0		2016-03-17	0.22	2.92	1.4	10.1	21.8	2.7	65.4		0	1.5	0	IB	IB1	IB	IB1		NA
293	35	12	0		4	1	3	0		0	1	0	0	0	0	0	0	0												0		2015-03-24	14.24								0		0	IB	IB2	IIA	IIA1		under1/3
294	45	18	0		3	2	1	0	21	1	0	0	0	0	0	0	0	0												0		2019-03-06	1.353	2.17	0.3	29	5	6.6	55.83		0		0	IB	IB1	IB	IB1
295	42	15	0		5	4	1	0		1	0	0	0	0	0	0	1	0	0	0	0	0	0	0	0	1	0	0		0	1	2016-03-15	2.35	5.46	3	12.2	35.7	1.5	58.7		NA	5	0	IB	IB3	IB	IB2		0
296	64	13	＞1year	46	3	4	0	0		1	0	0	0	0	0	0	0	0												0		2019-03-06	0.909	2.91	2.4	10.3	11.5	2.1	76.09		0		0	IB	IB2	IB	IB2		0
297	36	12	0		4	1	3	0		1	0	0	0	0	0	0	1	0	0	0	0	0	0	0	0	1	0	0		0	1	2015-03-26	1.35								0	4	0	IB	IB2	IB	IB2		0
298	31	14	0		4	1	3	0	22	1	0	0	0	0	0	0	0	0												0		2017-10-30	0.894	2.24	3	16.4	33	0.9	46.2		NA	1.5	0	IB	IB1	IB	IB1		0
299	56		＞1year	54	1	1	0	0		1	0	0	0	0	0	0	0	0												0		2019-01-28	1.501	1.44	19.2	68.8	7.2	8.7	59.81		NA		0	IIA	IIA1	IIA	IIA1
300	37	14	0		2	1	1	0	25	1	0	0	0	0	0	0	0	0												0		2018-03-15	0.3	2.7	0.9	23.6	8.8	1.1	46.2		0	2	NA	IA	IA1	IA	IA1		0
301	54		＞1year	50	7	5	2	0		1	0	0	0	0	0	0	1	0	0	0	0	0	0	0	0	1	0	0		0	1	2019-04-18	8.34	2.5	0.9	7.2	10.2	7.5	79.12		1	4	0	IIA	IIA2	IIA	IIA2		upper1/3
302	58		＞1year	49	8	6	2	0				0	0	0	0	0	0	0												0		2016-03-21	16.08	3.6	2.2	21.8	5.5	4.8	70.3		NA	4	0	IB	IB3	IIIC	IIIC1		0
303	43	14	0		2	0	2	0				0	0	0	0	0	0	0												0		2017-05-15	5.93	1.79	0.8	27.9	7.8	3.8	54.65		0	6	0	IB	IB3	IIIC	IIIC1		upper1/3
304	47		＞1year	45	6	5	1	0	25	1	0	0	0	0	0	0	1	0	0	0	0	0	0	0	0	1	0	0		0	1	2017-03-17	0.71	1.76	0.9	9.6	26	0.6	63.6		0	3.5	0	IB	IB2	IB	IB2		0
305	46	14	0		3	2	1	0		1	0	0	0	0	0	0	1	0	0	0	0	0	0	0	0	1	0	0		0	1	2016-09-22	0.3	1.72	1.5	15.3	14.2	0.5	43.9		0	3	0	IB	IB2	IB	IB3		1(Unclassified)
306	48	14	0		3	3	0	0			1	0	0	0	0	0	0	0												0		2017-09-02	12.49			37.7			52.4		upper1/3	8	0	IIA	IIA2	IIA	IIA2		1(Unclassified)
307	52	15	0		6	6	0	0		1	0	0	0	0	0	0	1	0	0	0	0	0	0	0	0	1	0	0		0	1	2018-09-04	0.628	2.46	0.5	25.2	6.2	2.2	38.27		0	0	0	IB	IB1	IB	IB2
308	54	18	＞1year	53	2	2	0	0				0	0	0	0	0	1	0	0	0	0	0	0	0	0	1	0	0		0	1	2018-09-03	12.66								NA	4	0	IB	IB3	IIIC	IIIC1		upper1/3
309	40	14	0		1	1	0	0				0	0	NA	NA	0	0	0												0		2017-02-28	0.46	2.84	1.3	8.5	11.9	0.7	57.7		0	0	0	IA	IA1	IA	IA1
310	52	12	0		6	1	4	1				0	0	0	0	0	1	1	0	0	0	1	0	0	0	0	0	0		0	1	2017-11-10		4.29	1.8	8.2	11.2	0.7	38.19		NA		0	IB	IB1	IB	IB1		NA
311	48	15	0		8	4	4	0	27	1	0	0	0	0	0	0	0	0												0		2016-09-18	0.3	2.18	1.2	12.7	6.3	0.6	50.2		0		0	IB	IB1	IB	IB1		0
312	68		＞1year	48	7	4	3	0		1	0	0	0	0	0	0	1	0	0	0	0	0	0	0	0	1	0	0		0	1	2016-09-13	0.43	2.13	7	12.5	12.5	1.1	58.3		NA		0	IIA	IIA1	IIIC	IIIC1		0
313	41	14	0		3	1	2	0	30	0	1	0	0	0	0	0	1	0	0	0	0	0	0	0	0	1	0	0		0	1	2017-03-20	0.3	2.26	1.6	21.2	0.6	1.6	35.2		0	0	0	IB	IB1	IB	IB1
314	38	15	0		2	1	1	0		1	0	0	0	0	0	0	0	0												0		2016-09-19	0.3								0		0	IB	IB1	IB	IB1
315	50	15	0		1	1	0	0		1	0	0	0	0	0	0	0	0												0		2018-09-04	1.027	2.24	0.9	21.4	9.6	1.2	54.42		0	0	0	IB	IB1	IB	IB1		0
316	34	14	0		0	0	0	0		0	0	0	0	0	0	0	0	0												0		2016-09-20	0.3	3.46	0.4	11.4	2.2	0.7	40.1		0		0	IB	IB1	IB	IB1		NA
317	37	14	0		3	2	1	0	23	0	1	0	0	0	0	0	0	0												0		2017-03-13	2.831								0	4	0	IB	IB3	IIIC	IIIC1		0
318	51	19	0		4	3	1	0		1	0	0	0	0	0	0	0	0												0		2016-09-24	1.09	2.6	3.4	25.8	0.6	1.1	81.9		0	5	0	IB	IB3	IIA	IIA2		0
319	50	15	0		5	4	1	0		1	0	0	0	0	0	1	1	0	0	0	0	0	0	0	0	1	0	0		0	1	2016-09-18	0.75	3.74	1.9	27.2	12.7	5.4	46.5		1	2	0	IIA	IIA1	IIA	IIA1		0
320	51		0			2				1	0	0	0	0	0	0	0	0												0		2016-11-16	0.4	2.3	5.8	19.7	28.2	0.7	50		NA	3	0	IIA	IIA1	IIIC	IIIC1		upper1/3
321	51		＞1year	49	3	3	0	0		1	1	0	0	0	0	0	1	0	0	0	0	0	0	0	0	1	0	0		0	1	2016-03-28	2.94	3.36	9.7	12.5	7.9	0.7	60.9		0	3	NA	IIA	IIA1	IIIC	IIIC1
322	53	15	＞1year	51	3	3	0	0		1	0	0	0	0	0	0	0	0												0		2017-03-20	0.37	3.53	4.1	46.1	0.6	0.9	59.1		NA	1.5	NA	IB	IB1	IB	IB2
323	47	15	0		1	1	0	0		0	1	0	0	NA	NA	0	0	0												0		2017-07-20	0.81	0.605	1.2	26	0.7	1.3	54.08		0	0	0	IB	IB1	IB	IB1		0
324	55	14	＞1year	52	10	7	3	0		1	0	0	0	0	0	0	1	1	1	0	0	1	0	0	0	1	1	0		1	4	2018-09-03	73.64								NA		0	IB	IB2	IB	IB3		upper1/3
325	28	12	0		2	1	1	0		0	1	0	0	0	0	0	0	0												0		2019-05-17	0.98	1.88	0.4	18.4	11.1	5	32.89		0		0	IB	IB1	IB	IB1
326	63	18	＞1year	54	8	3	4	1		1	0	0	0	0	0	0	1	1	1	0	0	1	0	0	0	0	0	0		0	2	2015-03-27	3.64	3.9	7	13.9	5.2	1.6	70		NA	3	0	IIA	IIA1	IIA	IIA1		0
327	60		＞1year	56	3	1	2	0		1	0	0	0	0	0	0	1	1	0	0	0	1	0	0	0	1	1	0		1	3	2017-03-20	1.28								NA		NA	IB	IB2	IIIC	IIIC1
328	46	15	0		5	4	1	0	21	1	0	0	0	0	0	0	0	0												0		2017-09-15	3.52	4.1	1.7	16	28.5	1.2	46.06		1	4.5	0	IIA	IIA2	IIIC	IIIC1	1	upper1/3
329	34	14	0		4	1	3	0	25	0	1	0	0	0	0	0	1	0	0	0	0	0	0	0	0	1	0	0		0	1	2016-04-06	0.47	1.91	1.5	21.9	39.3	1.1	58.9		0	0.5	0	IB	IB1	IB	IB1
330	43	14	0		3	1	2	0		1	0	0	0	0	0	0	0	0												0		2017-03-22	6	1.02	1	11.1	7.2	11.5	38.8		1	5	0	IIA	IIA2	IIA	IIA2
331	56		＞1year	52	2	1	1	0		1	0	0	0	0	0	0	0	0												0		2018-05-18	1.366	2.41	6.3	6	21.1	1.2	56.1		1	2	0	IIA	IIA1	IIA	IIA1		NA
332	45	14	0		3	3	0	0		1	0	0	0	0	0	0	1	1	0	0	0	1	0	0	0	0	1	0		1	2	2016-03-21	0.96	2.58	5.4	18.4	25.9	7.4	34.7		NA	4.5	NA	IIA	IIA2	IIA	IIA2		middle1/3
333	41	11	0		2	2	0	0	21	1	0	0	0	0	0	0	1	0	0	0	0	0	0	0	0	1	0	0		0	1	2014-12-17				10.1					0	3	0	IB	IB1	IB	IB1		0
334	61	14	＞1year	50	2	1	1	0		1	0	0	0	0	0	0	1	0	0	0	0	0	0	0	0	1	0	0		0	1	2018-06-04	1.413								0	3.5	0	IB	IB2	IB	IB3		upper1/3
335	61	18	＞1year	51	4	4	0	0		1	0	0	0	0	0	0	0	0												0		2019-03-20	1.331	1.13	1.2	11.5	18.5	1.6	54.42		1	3	0	IIA	IIA1	IIA	IIA1		upper1/3
336	28	12	0		4	1	2	1	23	0	1	0	0	0	0	0	0	0												0		2015-04-10	0.61	0.9	0.3	17.7	11	1	39.9		0	3	0	IB	IB1	IB	IB1
337	26	14	0		2	2	0	0	24	1	0	0	1	1	0	0	0	0												0		2019-03-25	1.145	2.18	0.4	10					0		0	IA	IA1	IA	IA1
338	44	14	0		3	1	2	0		0	1	0	0	0	0	0	1	0	0	0	0	0	0	0	0	2	0	0		0	2	2017-09-14	0.36	1.8	3.1	29.8	0.6	1.7	44.02		0	0	0	IB	IB1	IB	IB1
339	54	14	＞1year	51	3	2	1	0		1	0	0	0	0	0	0	0	0												0		2017-09-08	1.71	1.79	0.5	5.6	9.4	0.8	46.61		0	3	0	IIA	IIA1	IIA	IIA1		upper1/3
340	39	14	0		2	1	1	0	28	1	0	0	0	0	0	1	1	0	0	0	0	0	0	0	0	1	0	0		0	1	2018-03-23	24.48	2.51	0.3	13.7	9	5.3	37.55		NA		0	IIA	IIA1	IIIC	IIIC1		1(Unclassified)
341	59	17	＞1year	53	4	2	2	0		1	0	0	0	0	0	0	1	0	0	0	0	0	0	0	0	1	0	1		0	1	2019-03-02	1.054	3.02	1.7	8.9	6.2	4.7	62.66		0		0	IB	IB1	IB	IB1		0
342	54		＞1year	45	7	7	0	0				0	0	0	0	0	0	0												0		2017-09-07	0.81	2.09	12.4	8.4	7.2	6.8	76.29		NA	3	0	IB	IB2	IB	IB2		upper1/3
343	58		＞1year	51	3	3	0	0		1	0	0	0	0	0	0	1	0	0	0	0	0	0	0	0	1	0	0		0	1	2018-10-22	19.12	1.68	1.8	83.9	4.7	1.2	45.5		1	5	NA	IIA	IIA2	IIA	IIA2		1(Unclassified)
344	53		＞1year	49	2	2	0	0		1	0	0	0	0	0	0	1	1	0	0	0	1	0	0	0	1	0	0		0	2	2016-03-28	0.73	2.73	2.6	6.6	4.9	1.5	54.5		0	4.5	0	IB	IB3	IB	IB3		0
345	45	14	0		2	1	0	1	22	1	0	0	0	0	0	0	1	0	0	0	0	0	0	0	0	0	1	0		1	1	2016-03-28	0.84	2.08	14.5	17.6	11.4	3.1	55		0	3	0	IB	IB2	IIIC	IIIC1
346	57	14	＞1year	45	5	5	0	0		1	0	0	0	0	0	0	1	1	0	0	0	1	0	0	0	1	1	0		1	3	2017-09-11	1.97	0.81	1.6	14.3	6.5	1.9	68.53		NA	2.5	0	IB	IB2	IB	IB2		upper1/3
347	23	14	0		0	0	0	0				0	0	0	0	0	0	0												0		2015-04-03	2.74			30.3			47.1		1	5	0	IIA	IIA2	IIA	IIA2
348	36	12	0		5	0	5	0				0	0	0	0	0	1	0	0	0	0	0	0	0	0	1	0	0		0	1	2019-03-22	1.26	1.11	0.6	12.7	11.6	2.1	47.17		0		0	IB	IB1	IB	IB1		0
349	34	14	0		1	1	0	0		1	0	0	0	0	0	0	0	0												0		2015-04-10	1.74	2.15	0.8	29.4	13	2	32.8		1	4	0	IIA	IIA2	IIA	IIA2		upper1/3
350	52		＞1year	50	4	4	0	0		1	0	0	0	0	0	0	1	0	0	0	0	0	0	0	0	1	0	0		0	1	2018-09-25	0.341	1.29	2.1	9.3	15.2	0.8	41.88		0	1.2	0	IB	IB1	IB	IB1
351	36	15	0		4	1	3	0		1	0	0	0	0	0	0	1	0	0	0	0	0	0	0	0	1	0	0		0	1	2017-04-05	2.62	1.67	7.9	15.4	13.8	1.8	48.1		NA	6	NA	IB	IB3	IB	IB3		0
352	47	14	0		4	2	2	0				0	0	0	0	0	0	0												0		2015-04-17	0.81	2.26	3.4	17.4	7.1	1.8	45.1		0		0	IB	IB1	IB	IB1
353	35	13	0		1	1	0	0		0	1	0	0	0	0	0	0	0												0		2016-04-05	0.42	1.6	0.6	11.6	10.6	1.2	42.8		0		0	IB	IB1	IB	IB1
354	39	14	0		1	1	0	0	24	1	0	0	0	0	0	0	1	0	0	0	0	0	0	0	0	1	0	0		0	1	2016-03-31	0.53	5.82	1.4	15.8	13.3	0.9	46.6		0		0	IB	IB1	IB	IB1
355	46		0		2	2	0	0				0	0	0	0	0	0	0												0		2015-04-01	1.42	1.51	9.6	21.6	42.9	1.3	46.6		1		0	IIA	IIA2	IIA	IIA2
356	52	14	＞1year	48	8	3	5	0		1	0	1	0	0	0	0	0	0												0		2018-03-19	1.242	1.49	6.2	7.3	7.6	1	55.71		0	2	0	IB	IB2	IB	IB2
357	37		0		4	2	0	1		1	0	0	0	0	0	0	0	0												0		2018-09-10				16.7			27.67		NA		NA	IB	IB1	IB	IB2		middle1/3
358	58		＞1year	50	4	4	0	0				0	0	0	0	0	0	0												0		2017-04-10		0.8	1.8	10.5	16.6	0.7	61.1		NA		0	IB	IB1	IB	IB1
359	50		＞1year	49	4	3	1	0	24	1	0	0	0	0	0	0	1	0	0	0	0	0	0	0	0	1	0	0		0	1	2017-04-07	2.05	1.31	5	12.3	1.9	1.5	47		0	0	0	IB	IB1	IB	IB2		upper1/3
360	50	13	0		1	1	0	0		1	0	0	0	0	0	0	0	0												0		2017-07-21	0.4								0		0	IA	IA1	IA	IA1
361	51	14	0		2	1	1	0		1	0	0	0	0	0	0	0	0												0		2018-12-13	3.153	0.82	1.3	8	19.1	1.2	77.14		0	1	0	IIB	IIB	IIB	IIB
362	47	16	0		2	2	0	0		1	0	0	0	0	0	0	1	1	0	0	0	1	0	0	0	1	0	0		0	2	2016-03-04		3.9	2.2	14.9	15.6	0.5	64.8		0		0	IA	IA1	IA	IA1
363	43	14	0		3	2	1	0		1	0	0	0	0	0	0	1	0	0	0	0	0	0	0	0	1	0	0		0	1	2017-12-04	0.97	2.54	1	10.7	2.7	1	48.41		NA		NA	IB	IB1	IIA	IIA1
364	35	15	0		2	1	1	0	28	1	0	0	0	0	0	0	1	0	0	0	0	0	0	0	0	1	0	0		0	1	2017-05-22	1.87	0.86	1.8	12	20.8	0.7	44.32		0	3	0	IB	IB2	IB	IB2		0
365	45	14	0		2	1	1	0		1	0	0	0	0	0	0	1	0	0	0	0	0	0	0	1	1	0	0		0	1	2017-04-24	5.3	1.43	1.1	11.4	7	2.1	39.87		0	0	0	IB	IB1	IB	IB2		NA
366	57	14	＞1year	49	4	4	0	0		1	0	0	0	0	0	0	1	0	0	0	0	0	0	0	0	1	0	0		0	1	2018-04-27	2.159	3.14	1.4	24.6	9.2	3.3	55.83		0	0	0	IB	IB1	IB	IB1		0
367	50	12	0		4	1	3	0		0	1	0	0	0	0	0	1	0	0	0	0	0	0	0	0	0	1	0		1	1	2018-11-15	4.592	1.5	1.9	23.8	12.3	3.9	83.33		NA	4	0	IB	IB3	IB	IB3		under1/3
368	37	14	0		1	0	1	0				0	0	0	0	0	1	0	0	0	0	0	0	0	0	1	0	0		0	1	2015-04-27	0.57	2.15	1	21.1	22.6	1.7		10.1	0		0	IB	IB1	IB	IB1
369	38	14	0		4	2	4	0		1	0	0	0	0	0	0	0	0												0		2019-03-11	0.514								0		0	IB	IB1	IB	IB1
370	44	15	0		1	1	0	0		1	0	0	0	0	0	0	0	0												0		2017-05-25	4.55	2.11	1.1	19	30	0.9	39.65		NA	1	0	IB	IB1	IB	IB2		NA
371	36	13	0		2	1	1	0	32	1	0	0	0	0	0	0	1	0	0	0	0	0	0	0	0	1	0	0		0	1	2017-09-05	0.95	4.82	0.8	10.5	3.9	2.5	31.06		0	0	0	IB	IB1	IB	IB1		NA
372	40	13	0		7	3	4	0	26	1	0	0	0	0	0	0	1	0	0	0	0	0	0	0	0	1	0	0		0	1	2015-10-19	1.07	1.6	1.5	16.5	6.6	0.7	31.8		0	3	0	IB	IB1	IB	IB1		0
373	43	15	0		2	2	0	0	22	1	0	0	0	0	0	0	0	0												0		2017-04-05	1.53	2.41	4.1	15.8	18	1.1	44.9		NA	3	0	IB	IB2	IIIC	IIIC1
374	66	14	＞1year	47	2	2	0	0		1	0	0	0	0	0	0	0	0												0		2015-04-20	0.39	2.47	5.8	10.2	5.6	10.3	42.3		0		0	IB	IB1	IB	IB1		0
375	58		＞1year	52	2	1	1	0		1	0	0	0	0	0	0	1	0	0	0	0	0	0	0	0	0	1	0		1	1	2017-04-05	4.79	1.89	5.1	31.6	0.9	0.9	71		NA	5	0	IB	IB3	IIA	IIA2		NA
376	28	14	0		1	0	1	0				0	0	0	0	0	0	0												0		2015-04-10	0.87	3.82	0.3	13.6	8.2	2.3		6.7	0	3	0	IB	IB1	IB	IB1
377	67		＞1year	48	5	5	0	0				0	0	0	0	0	1	1	0	0	0	1	0	0	0	0	0	0		0	1	2015-04-16	0.6	7.44	4.8	15	8.3	0.9	53.2		1	4	0	IIA	IIA2	IIA	IIA2		0
378	42	14	0		4	3	1	0				0	0	0	0	0	0	0												0		2018-09-27	1.095								0	0	0	IB	IB1	IB	IB1
379	41	14	0		1	1	0	0	33	0	1	0	0	0	0	0	1	0	0	0	0	0	0	0	0	1	0	0		0	1	2018-12-26	4.75	1.6	2.8	20.3	12.9	1.8	55.26		NA	3	0	IB	IB2	IIIC	IIIC1		0
380	32	12	0		2	2	0	0		1	0	0	0	0	0	0	0	0												0		2015-09-28	0.17	1.7	0.7	31.9	7.7	0.6	28.2		upper1/3		0	IA	IA1	IA	IA1
381	39	15	0		2	2	0	0		1	0	0	0	0	0	0	1	0	0	0	0	0	0	0	0	1	0	0		0	1	2015-09-01	0.91	1.41	1.5	5.9	11.3	1.8	43.2		1	5	0	IIA	IIA2	IIA	IIA2		upper1/3
382	42	14	0		3	3	0	0		1	0	0	0	0	0	0	1	0	0	0	0	0	0	0	0	1	0	0		0	1	2019-05-09	12.34								0	3	0	IIIC	IIIC1	IIIC	IIIC1		0
383	48	14	0		3	3	0	0		1	0	0	0	0	0	0	1	0	0	0	0	0	0	0	0	1	0	0		0	1	2017-02-20	3.79	1.9	1.4	10.9	8.5	6.1	44.6		1	3.5	0	IIA	IIA1	IIA	IIA1		upper1/3
384	66		＞1year		7	3	4	0		1	0	0	0	0	0	0	1	0	0	0	0	0	0	0	0	2	0	0		0	2	2018-03-30	3.963		0.9						NA	4.5	0	IB	IB3	IIIC	IIIC1		0
385	57	15	＞1year	49	4	4	0	0		1	0	0	0	0	0	0	1	0	0	0	0	0	0	0	0	1	0	0		0	1	2019-05-27	1.27	2.39	1.5	10.1	5.6	1.7	48.14		1		0	IIA	IIA	IIA	IIA
386	55		＞1year	47	2	1	1	0		1	0	0	0	0	0	0	1	0	0	0	0	0	0	0	0	1	0	0		0	1	2015-09-18	0.44	5.13	1.1	6.1	17.7	4.6	32.6		0	3	0	IB	IB1	IB	IB1		upper1/3
387	29	12	0		3	3	0	0		1	1	0	0	0	0	0	0	0												0		2019-05-09	1.795								0	2.5	0	IB	IB1	IB	IB1
388	66		＞1year		3	3	0	0		1	0	0	0	0	0	0	0	0												0		2018-10-26	2.48	3.09	1.7	10.6	19.9	0.8	67.66		NA	1	0	IIA	IIA1	IB	IB2		0
389	35	14	0		1	0	1	0		0	0	0	0	0	0	0	1	0	0	0	0	0	0	0	0	1	0	0		0	1	2018-03-22	4.2								0	2.5	0	IB	IB2	IB	IB2		0
390	38	13	0		4	2	2	0	24	1	1	0	0	0	0	0	1	0	0	0	0	0	0	0	0	1	0	0		0	1	2019-03-27	0.885	0.8	16.44	7.2	16.9	0.6	50.14		0		0	IA	IA1	IA	IA1
391	47	15	0		5	2	3	0				0	0	0	0	0	0	0												0		2017-10-27	5.328	2.39	0.5	67.6	17.4	2.2	71.7		NA	3	0	IB	IB2	IB	IB2		0
392	42	14	0		2	1	1	0		1	0	0	0	0	0	0	0	0												0		2016-12-02	2.78	4.34	2.7	7.5	0.6	0.7	81.1		1	3	0	IB	IB2	IB	IB2
393	35	13	0		3	1	2	0		1	0	0	0	0	0	0	0	0												0		2015-08-21	5.4	2.61	1.3	13.3	16.1	4.2	46.9		0	3	0	IB	IB1	IB	IB1		0
394	54		＞1year	52	1	1	0	0				0	0	0	0	0	1	0	0	0	0	0	0	0	0	1	1	0		1	2	2017-10-13	1.34	4.52	2	15.5					NA	2	0	IB	IB2	IB	IB2
395	33	14	0		2	0	2	0				0	0	0	0	0	0	0												0		2018-11-29	1.04	1.01	1.1	9.1	6.8	0.7	56.51	11.6	0		0	IB	IB1	IIIC	IIIC1
396	55	16	＞1year	46	5	4	1	0		1	0	0	0	0	0	0	0	0												0		2019-04-02	12.9	3.33	2.9	8	11.8	0.7	68.51		NA		0	IIIC	IIIC1	IIIC	IIIC1		0
397	53	13	＞1year	48	5	3	2	0		1	0	0	0	0	0	0	0	0												0		2016-10-08	0.3	3.35	2.8	8.5	5.6	1.1	53.7		1	2	0	IIA	IIA1	IB	IB1
398	52	14	＞1year	46	10	6	4	0		1	0	0	0	0	0	0	0	0												0		2019-05-24	0.64	2.74	1.1	14.1	0.6	1.1	42.29		0		0	IA	IA1	IA	IA1
399	34	14	0									0	0	0	0	0	1	0	0	0	0	0	0	0	0	1	0	0		0	1	2019-05-14	10.89	3.86	1.4	13.2	19.7	1.2	35.45		0	4	0	IIIC	IIIC1	IIIC	IIIC1
400	48	14	0		4	2	2	0		1	0	0	0	0	0	0	1	0	0	0	0	0	0	0	0	1	0	0		0	1	2018-10-08	1.562	1.67	0.9	23.5	7.1	8.6	55.16		NA		0	IB	IB1	IIIC	IIIC1		0
401	54		＞1year	52	3	3	0	0				0	0	0	0	0	1	0	0	0	0	0	0	0	0	1	0	0		0	1	2016-10-27	2.77								0	3	0	IB	IB2	IB	IB2
402	58		＞1year	52	3	2	1	0		1	0		0	0	0	0	1	0	0	0	0	0	0	0	0	0	0	0		1	0	2018-12-07		1.79	1.8	10.3	122.4	5.1	71.21		0		0	IB	IB3	IB	IB3
403	52		＞1year	50	2	2	0	0		1	0		0	0	0	0	0	0												0		2018-07-26	2.271	4.94	5.2	20.5	4.5	1.1	42.27		1		0	IIA	IIA1	IIIC	IIIC1		middle1/3
404	55	20	＞1year	48	3	3	0	0		1	0		0	0	0	0	0	0												0		2018-11-09	9.153	1.85	10.6	10.9	13.1	1.3	52.96		1	4	0	IIA	IIA1	IIIC	IIIC1		upper1/3
405	48		0		3	2	1	0		1	0		0	0	0	0	0	0												0		2016-05-11	0.46	2.38	2	8.5	6.7	0.9	43.8		0	2	0	IB	IB2	IB	IB2
406	54	16	＞1year	53	5	4	1	0		1	0		0	0	0	0	0	0												0		2018-04-17	41.28	2.08	1	5.9	3.6	3.3	58.82		0	4.5	0	IB	IB3	IB	IB3
407	47	14	0		8	6	2	0					0	0	0	0	1	1	0	0	0	1	0	0	0	0	1	0		1	2										NA		0	IB	IB1	IB	IB1		0
408	38		0		5	3	2	0		1	0		0	0	0	0	0	0												0		2017-05-31	1.81	1.05	1	25.7	0.6	3.2	41.63		0		0	IA	IA2	IA	IA2
409	59	14			2	2	0	0		1	0		0	0	0	0	1	0	0	0	0	0	0	0	0	1	0	0		0	1	2019-05-23	5.21	1.78	2.7	9.5	6.1	3.1	42.1		1		0	IIIC	IIIC1	IIA	IIA
410	47	11	0		6	5	1	0		1	0		0	0	0	0	1	1	0	0	0	1	0	0	0	1	0	0		0	2	2015-06-01	0.26	4.39	3.4	15	7.9	0.9	39.5		0		0	IB	IB1	IB	IB1
411	64	16	＞1year	57	6	4	2	0		1	0		1	0	1	0	1	1	0	0	0	1	0	0	0	1	1	0		1	3	2015-11-02	0.43	10.45	3.2	10.5	0.6	0.6	113.1		0	2	0	IB	IB1	IB	IB1
412	42		＞1year	47	9	3	6	0		1	1		0	0	0	0	0	0												0											0		0	IB	IB1	IB	IB2
413	52	14	＞1year	50	3	2	1	0		1	0		0	0	0	0	0	0												0		2018-06-22	1.657	2.3	1.2	4.9	10.6	1.7	41.94		NA		NA	IB	IB1	IB	IB1		0
414	44	14	0		2	2	0	0		0	1		0	0	0	0	1	0	0	0	0	0	0	0	0	1	0	0		0	1	2018-09-14	0.999								0	0	0	IB	IB1	IIIC	IIIC1		0
415	48	16	0		5	2	3	0		1	0		0	0	0	0	0	0												0		2019-04-17	2.12	3.44	0.9	11.2	10.6	5.9	45.99		0		0	IB	IB1	IB	IB1
416	40	13	0		6	2	4	0		1	0		0	0	0	0	0	0												0		2019-04-19	2.642								0	2	0	IIIC	IIIC1	IIIC	IIIC1
417	49	15	0		7	7	0	0					0	0	0	0	0	0												0		2018-12-18	4.577								0	4	0	IB	IB3	IIIC	IIIC1		0
418	37	15	0		1	1	0	0		1	0		0	0	0	0	0	0												0		2019-05-30	34.06								0	5	0	IB	IB3	IB	IB3		upper1/3
419	30	16	0		0	0	0	0					0	0	0	0	0	0												0		2018-11-09	1.015	1.5	1.4	8	11.7	1.7	43.18		0		0	IB	IB1	IB	IB1
420	42	14	0		2	0	1	1		0	0		0	0	0	0	0	0												0		2018-06-11	32.67	1.83	0.9	15.6	11.4	1.1	34.88		0		0	IB	IB1	IB	IB2		0
421	41	14	0		2	1	1	0		1	0		0	0	0	0	0	0												0		2019-05-09	15.77								0	2	0	IIIC	IIIC	IIIC	IIIC
422	49	13	0		5	4	1	0		1	0		0	0	0	0	0	0												0		2018-04-10	12.8	1.46	1.4	16.1	5.28	0.55			0	4	0	IB	IB3	IB	IB3		upper1/3
423	48	14	0		3	3	0	0					0	0	0	0	0	0												0		2018-09-13	17.74			9.1			38.18		1	4	0	IIA	IIA2	IIA	IIA2		0
424	34	14	0		2	1	0	1		1	0		0	0	0	0	1	0	0	0	0	0	0	0	0	1	0	0		0	1	2017-03-20	3.25	1.04	1.3	103.9	6.4	1.4	52.9		0	4.5	0	IB	IB3	IIIC	IIIC1		upper1/3
425	38	14	0		3	0	3	0		0	0		0	0	0	0	0	0												0											0	3	0	IB	IB2	IB	IB2
426	36	13	0		3	1	2	0	28	0	1		0	0	0	0	0	0												0		2015-10-14	0.39								0		0	IA	IA1	IA	IA1		0
427	43	14	0		5	1	4	0		0	1		0	0	0	0	0	0												0		2015-06-12	0.27								0		0	IB	IB1	IB	IB1		0
428	63		＞1year		7	6	1	0		1	0		0	0	0	0	1	1	0	0	0	1	0	0	0	1	1	0		1	3	2018-11-19	2.008	3.34	5.6	29.4	14.1	0.9	66.66		1	3	0	IB	IB2	IIA	IIA1		upper1/3
429	53	16	＞1year	51	5	4	1	0		1	0		0	0	0	0	0	0												0		2017-04-07	0.36	2.07	4.9	7.3	7.7	1.2	57.1		NA	0	0	IA	IA1	IA	IA1		0
430	58		＞1year	51	2	1	1	0		1	0		0	0	0	0	0	0												0		2016-04-15	10.58	5.95	2	10.2	11.7	2	52.6		NA	3.5	0	IB	IB2	IIIC	IIIC1
431	53		＞1year	52	2	1	1	0		1	0		0	0	0	0	0	0												0		2016-04-11	0.32	4	2.1	14.7	9.4	0.9	45.2		0		0	IB	IB1	IB	IB3
432	57		＞1year	56	6	4	1	1					0	0	0	1	0	0												0		2015-10-19	1.18	3.97	7.3	148.7	448.7	15.9	115.1		0	2.5	0	IIA	IIA2	IIA	IIA2
433	49	17	0		2	1	1	0		1	0		0	0	0	0	1	0	0	0	0	0	0	0	0	1	0	0		0	1	2018-04-08	7.227	5.86	2	37.7	42.1	0.9	60.83		NA	4.5	NA	IB	IB3	IIIC	IIIC1		0
434	37	14	0		1	1	0	0		1	0		0	0	0	0	0	0												0		2018-04-11	0.579								0		0	IA	IA1	IA	IA1		0
435	59	13	＞1year	48	5	4	1	0		1	0		0	0	0	0	1	1	0	0	0	1	0	0	0	1	1	0		1	3	2015-10-08	0.92	1.22	1.1	6.7	20.2	0.8	42.5		0		0	IB	IB1	IB	IB1
436	43	12	0		3	2	1	0	23	1	0		0	0	0	0	0	0												0		2015-10-20	0.34	2.18	0.7	12	3.3	3	44.9		0	4.5	0	IB	IB2	IB	IB2		0
437	72	18	＞1year	53	6	5	1	0		1	0		0	0	0	0	0	0												0		2015-10-22	1.84	7.22	2.1	8.9	17.3	1.5	68.4		0	0.5	0	IB	IB1	IB	IB1		upper1/3
438	53	14	＞1year	49	5	5	0	0		1	0		0	0	0	0	0	0												0		2015-04-20	2.43	3.26	1.8	12.2	8.9	0.9	38.9		1		0	IIA	IIA1	IIA	IIA1		upper1/3
439	53	13	＞1year	47	4	3	1	0		1	0		0	0	0	0	0	0												0		2015-04-26	1.08	1.35	1.1	3.6	4.9	1	154.4		0		0	IB	IB1	IB	IB1
440	51		＞1year	50	5	1	4	0		1	0		0	0	0	0	1	0	0	0	0	0	0	0	0	1	0	0		0	1	2016-10-17	0.36	3.89	1.7	14.5	0.6	1.1	55.2		0		0	IB	IB1	IB	IB1
441	67		＞1year	50	7	3	4	0		1	0		0	0	0	0	1	1	0	0	0	1	0	0	0	0	1	0		1	2	2016-04-18	0.39	3.02	5.3	16	25.7	1.1	109.5		0	2	0	IB	IB2	IB	IB2		0
442	52	14	＞1year	49	5	1	4	0		1	0		0	0	0	0	1	0	0	0	0	0	0	0	0	1	0	0		0	1	2015-10-22	1.22	1.78	125.7	447.8	17.3	10.9	87.3		0	5	0	IB	IB2	IB	IB2		upper1/3
443	45	17	0		3	3	0	0		1	0		0	0	0	0	1	0	0	0	0	0	0	0	0	0	0	0		1	0	2016-03-18	0.65	2.08	3.4	36.7	1.5	1.5	99.1		0		0	IA	IA1	IA	IA1
444	51	14	perimenopause		2	2	0	0		1	0		0	0	0	0	0	0												0		2018-04-09	0.826	2	1.8	35.7	0.7	5	48.57		NA		0	IB	IB1	IB	IB2		upper1/3
445	79		＞1year	53	8	8	0	0					0	0	0	1	1	1	0	0	0	1	0	0	0	1	0	0		0	2	2017-04-12	6.38	2.2	2.9	17.4	24.1	2.3	69.79		NA	6	0	IB	IB3	IB	IB3
446	49	14	0		3	2	1	0		1	0		0	0	0	0	0	0												0		2018-11-30	1.846	1.66	1.1	16.4	7.4	1.3	50.42		0		0	IA	IA1	IA	IA1
447	27	15	0		7	2	5	0					0	0	0	0	0	0												0		2018-07-02	0.994	1.43	1	18	10	2.6	35.03		NA		NA	IB	IB1	IB	IB1		0
448	49	18	0		4	4	0	0		1	0		0	0	0	0	0	0												0		2016-01-06	0.54	1.45	1.3	9.1	7.7	1.2	56.2		0	6	0	IB	IB3	IIA	IIA2		under1/3
449	41	14	0		0	0	0	0		0	0		0	0	0	0	1	0	0	0	0	0	0	0	0	1	0	0		0	1	2018-11-19	1.044	2	2.4	298	169.8	1.3	53.42		0	3	0	IB	IB2	IB	IB2
450	67		＞1year	48	4	2	2	0		1	0		0	0	0	0	0	0												0		2019-03-25	1.759								0		0	IA	IA2	IA	IA2
451	51	14	0		4	4	0	0		1	0		0	0	0	0	1	0	0	0	0	0	0	0	0	1	0	0		0	1	2019-05-09	10.11								0	5	0	IIA	IIA2	IIA	IIA2
452	40	11	0		10	2	8	0		0	1		0	0	0	0	0	0												0		2018-11-09	1.36	4.9	0.7	17.6	6.6	3.5	32.86		0	0	0	IB	IB1	IB	IB1		NA
453	47	14	0		3	2	1	0		1	0		0	0	0	0	1	0	0	0	0	0	0	0	0	1	0	0		0	1	2017-12-21	1.139	2.57	1.4	6.7	9.6	2.3	36.39		NA		0	IB	IB1	IB	IB2		0
454	45	14	0		4	2	2	0		1	0		0	0	0	0	0	0												0		2017-11-17	1.48	1.42	2.3	21	27.5	3.6	39.04		NA		0	IB	IB1	IIIC	IIIC1		upper1/3
455	39	13	0		4	1	3	0		1	0		0	0	0	0	1	0	0	0	0	0	0	0	0	1	0	0		0	1	2017-10-09	2.385	1.17	0.4	25	7.1	3.7	54.64		NA	4	0	IB	IB3	IB	IB3		0
456	49		0		4	4	0	0		1	0		0	0	0	0	0	0												0		2016-11-03	1.27	2.73	0.6	28.4	8.4	0.7	45.7		1	3.5	0	IIA	IIA1	IIIC	IIIC1		NA
457	60	18	＞1year	50	2	2	0	0					0	0	0	0	1	1	0	0	0	1	0	0	0	0	0	0		0	1	2019-05-18	1.6	3.03	2.4	10.6	10.7	1.4	48.81		1	2	0	IIA	IIA1	IIA	IIA1		NA
458	47		0										0	0	0	0	0	0												0		2018-04-28	76.45	2.42	6	54.1	6.4	0.4	133.4		NA		NA	IB	IB2	IB	IB3		upper1/3
459	32	14	0		3	2	1	0					0	0	0	0	0	0												0		2018-11-27	1.737								0		0	IB	IB1	IB	IB3		0
460	58	14	＞1year	51	5	4	1	0					0	0	0	0	0	0												0		2018-05-02	18.47								NA		NA	IB	IB1	IIA	IIA2		upper1/3
461	52	14	perimenopause		2	1	1	0		1	0		0	0	0	0	0	0												0		2018-11-15	1.382	2.56	38.1	128.1	282.8	12.5	61.76		NA		0	IB	IB2	IIIC	IIIC1
462	47	14	0		4	3	1	0		1	0		0	0	0	0	0	0												0		2019-05-30	10.52								NA		0	IB	IB2	IB	IB2		0
463	45	14	0		4	1	3	0		1	0		0	0	0	0	0	0												0		2015-01-04	1								0		0	IB	IB1	IB	IB1
464	37	14	0		6	2	3	1	22	1	1		0	0	0	0	0	0												0		2018-08-01	0.829	1.16	0.5	3.4	3.5	0.9	36.6		0	0	0	IB	IB1	IB	IB1		0
465	60	13	＞1year	49	7	7	0	0		1	0		0	0	0	0	1	0	0	0	0	0	0	0	1	0	0	0		0	0	2019-05-18	69.89	2.11	1.5	10.7	12.2	2.1	55.41		NA		0	IIIC	IIIC1	IIIC	IIIC1		1(Unclassified)
466	55	13	＞1year	43	2	2	0	0	21	1	0		0	0	0	0	0	0												0		2019-07-18	14.21								1		0	IIA	IIA1	IIA	IIA1		upper1/3
467	49	14	0		3	2	1	0	20	1	0		0	0	0	0	0	0												0		2016-05-03		3.82	1.5	66.5	9.9	4	79.2		0		0	IA	IA2	IA	IA2
468	46		0		2	1	1	0		1	0		0	0	0	0	0	0												0		2019-05-23	1								0	4	0	IIIC	IIIC1	IIIC	IIIC1		0
469	53	16	＞1year	52	4	3	1	0					0	0	0	0	1	0	0	0	0	0	0	0	0	1	0	0		0	1	2017-09-19	46.2	3.59	2	92.2	10	7.8	74.54		0	6	0	IB	IB3	IB	IB3		1(Unclassified)
470	33	13	0		1	1	0	0		1	0		0	0	0	0	1	0	0	0	0	0	0	0	0	1	0	0		0	1	2015-06-01			5.4						0		0	IA	IA1	IA	IA1
471	46	14	0		3	3	0	0		1	0		0	0	0	0	0	0												0		2016-01-25	0.86	2	0.8	28.8	10.5	1.1	42.6		0	0	0	IA	IA1	IA	IA1		0
472	41	14	0		8	1	7	0		1	0		0	0	0	0	1	0	0	0	0	0	0	0	0	1	0	0		0	1	2018-05-21	0.887	1.89	2.6	21.4	11.2	3.5	72.29		NA	4.5	0	IB	IB3	IIA	IIA2		0
473	29	16	0		3	2	1	0	22	1	0		0	0	0	0	0	0												0		2015-11-20	0.51	1.15	0.5	8.8	8.2	0.7	40.1		0		0	IA	IA2	IA	IA2
474	33	13	0		1	0	1	0					0	0	0	0	0	0												0		2016-12-26	1.71			37.3			41.6		NA	0.5	0	IB	IB1	IB	IB2		0
475	56		＞1year	51	4	2	2	0		1	0		0	0	0	0	1	1	0	0	0	1	0	0	0	0	0	0		0	1										0		0	IB	IB1	IB	IB1
476	44		0		6	3	3	0	24	1	0		0	0	0	0	0	0												0		2017-12-19	0.759	2.71	0.6	6.9	9.4	3.2	46.58		NA	1	0	IB	IB1	IB	IB1		upper1/3
477	32	14	0		2	1	1	0	26	0	1		0	0	0	0	0	0												0		2017-11-01	2.931	4.3	0.9	17.2					NA		0	IA	IA1	IA	IA1
478	30	14	0		3	1	2	0		0	1		0	0	0	0	0	0												0		2015-05-23	2.566	4.1	1.6	10	16.1	0.2	38.18		NA	3	0	IB	IB2	IB	IB2		0
479	61		0		2	1	0	0		1	0		0	0	0	1	1	0	0	0	0	0	0	0	0	1	0	0		0	1	2016-11-23	0.3	5.51	1.3	8.8	4.9	1.1	45.1		0		0	IB	IB1	IB	IB1		0
480	52	14	0		3	3	0	0		1	0		0	0	0	0	1	0	0	0	0	0	0	0	0	2	0	0		0	2	2018-05-07	6.565	1.82	0.6	50.1	13.3	5.4	43.19		NA	5	0	IB	IB3	IIIC	IIIC1		NA
481	45	14	0		7	4	3	0		1	0		0	0	0	0	1	1	1	0	0	0	0	0	0	0	0	0		0	1	2016-11-24	0.3	1.83	29.7	176.5	3.1	6.5	116		0	4.5	0	IB	IB3	IB	IB3		0
482	32	13	0		2	1	0	0		0	1		0	0	0	0	1	0	0	0	0	0	0	0	0	1	0	0		0	1	2016-08-08	0.32								NA	2	0	IIA	IIA1	IIIC	IIIC1		NA
483	42	13	0		3	3	0	0		1	0		0	0	0	0	1	0	0	0	0	0	0	0	0	1	0	0		0	1	2019-06-10	2.64	3.45	1.7	22.3	20.1	1.3	52.6		0	3	0	IB	IB2	IB	IB1		0
484	41	14	0		3	1	2	0	25	1	0		0	0	0	0	0	0												0		2015-08-10	3.85	2.56	2.9	3.2	5.7	1.1	42.1		upper1/3	2.5	0	IB	IB2	IB	IB2		0
485	57		＞1year	48	4	3	1	0		1	0		0	0	0	0	1	0	0	0	0	0	0	0	0	1	0	0		0	1	2016-08-01	0.17	2.99	1.7	10.5	4.9	1.6	38.5		0		0	IB	IB1	IB	IB1		0
486	45	14	0		7	3	4	0		1	0		0	0	0	0	1	0	0	0	0	0	0	0	0	1	0	0		0	1	2015-11-18	0.88	1.51	1.3	17.9	25.2	0.6	54.8		0		0	IB	IB2	IB	IB2
487	53		＞1year	53	4	4	0	0		1	0		0	0	0	0	1	0	0	0	0	0	0	0	0	1	0	0		0	1	2018-06-06	1.07	1.18	0.6	2.9	7.5	1.8	51.39		0	1.5	0	IB	IB1	IIIC	IIIC1
488	32	14	0		3	2	1	0	25	1	0		0	0	0	0	0	0												0		2016-06-28	0.9	3.77	0.7	19.2	16.9	1.1	40.5		1	3	0	IIA	IIA1	IIA	IIA1
489	36	15	0		3	0	3	0		0	0		0	0	0	0	0	0												0		2018-05-14	1.226	3.13	0.5	19.6	6.3	0.6	39.3		0	0	0	IB	IB1	IIIC	IIIC1		upper1/3
490	44	15	0		2	2	0	1		0	1		0	0	0	0	1	0	0	0	0	0	0	0	0	1	0	0		0	1	2018-05-12	1.09	0.72	1.2	10.1	16	2.5	48.6		0	4	0	IB	IB3	IB	IB3		0
491	54		＞1year	52	6	5	1	0					0	0	0	0	0	0												0		2015-04-30	4.16	2.58	0.9	8	16	1.4	41.2		0	7	0	IB	IB2	IB	IB2
492	38	14	0		3	2	1	0			1		0	0	0	0	0	0												0		2018-10-08	1.137								0		0	IA	IA1	IA	IA1
493	44		＞1year	34	3	3	0	0					0	0	0	0	1	1	0	0	0	1	0	0	0	1	0	0		0	2	2016-09-29	0.3	2.94	2.3	25.9	29.9	2.4	42.4		NA	0	0	IB	IB1	IB	IB3		0
494	50	14	＞1year	49	1	1	0	0		1	0		0	0	0	0	1	1	0	0	0	1	0	1	0	1	1	0		1	4	2016-04-28	0.19	3.07	3.9	16.3	33.3	1.4	60.3		0		0	IB	IB1	IB	IB2
495	34	13	0		3	2	1	0		1	0		0	0	0	0	0	0												0		2018-10-08	1.013								NA	3	1	IB	IB2	IIIC	IIIC1
496	45	18	0		2	2	0	0		1	0		0	0	0	0	1	0	0	0	0	0	0	0	0	1	0	0		0	1	2016-04-25	2.83	2.38	4.8	32.7	10.6	8.2	52.8		0	4.5	0	IB	IB3	IB	IB3
497	61	14	0		3	2	1	0		1	0		0	0	0	0	1	1	0	0	0	1	0	0	0	1	0	0		0	2	2018-04-13	0.588	3.93	6.9	12.9	11	3.7	57.51		1	1	0	IIA	IIA1	IIIC	IIIC1		upper1/3
498	47	16	0		4	3	1	0		1	0		0	0	0	0	1	0	0	0	0	0	0	0	0	1	0	0		0	1	2015-05-04	1.14	2.38	5.1	41	44.9	2.1	41.8		1		0	IIA	IIA1	IIA	IIA1		upper1/3
499	35	14	0		1	1	0	0	27	0	1		0	0	0	0	1	0	0	0	0	0	0	0	0	1	0	0		0	0	2017-07-06	1.1								0	0.4	0	IA	IA1	IA	IA1		0
500	32	13	0		3	1	2	0		0	1		0	0	0	0	0	0												0		2016-10-08	0.3			16.1			41.1		0	1.5	0	IB	IB1	IB	IB2		0
501	50	14	0		2	2	0	0		1	0		0	0	0	0	0	0												0		2018-04-11	39.11								NA	5	0	IB	IB3	IB	IB3		0
502	32	13	0		0	0	0	0		0	0		0	0	0	0	0	0												0		2018-03-16	1.349	1.76	0.9	16.6	3.8	7.1	40.58		0		0	IB	IB1	IB	IB1
503	41		0		4	3	1	0		1	1		0	0	0	0	1	0	0	0	0	0	0	0	0	1	0	0		0	1	2016-11-03	0.31	2.02	1	26.4	9.2	2.7	46.8		0	4	0	IB	IB3	IB	IB3
504	51	14	0		11	4	7	0		1	0		0	0	0	0	0	0												0		2019-04-18	1.14	2.31	1.6	20.9	8.7	1	70.85		0	3	NA	IIA	IIA2	IIA	IIA2
505	49		＞1year	49	7	2	5	0		1	0		0	0	0	0	0	0												0		2019-04-11	50.57								NA		0	IIIC	IIIC1	IIIC	IIIC1
506	56		＞1year	46	2	2	0	0		1	0		0	0	0	0	1	0	0	0	0	0	0	0	0	1	0	0		0	1	2019-03-22	6.057								0		0	IB	IB1	IB	IB1		0
507	41	14	0		2	2	0	0	26	0	1		0	0	0	0	0	0												0		2016-10-14	7.51	1.8	1.5	34	28.5	1.8	60.5		NA	5	0	IB	IB3	IIIC	IIIC1
508	50		＞1year	49	8	6	2	0		1	0		0	0	0	0	1	0	0	0	0	0	0	0	0	1	1	0		1	2	2016-12-08		4.91	1.9	18.4	12.2	5.4	59.9		0		0	IA	IA1	IA	IA1		0
509	52	14	perimenopause		5	1	4	0		1	0		0	0	0	0	1	0	0	0	0	0	0	0	0	1	0	0		0	1	2019-05-30	1.856								0	2	0	IB	IB1	IB	IB1		0
510	56	14	＞1year	52	2	2	0	0		1	0		0	0	0	0	1	1	0	0	0	1	0	0	0	0	0	0		0	1	2017-11-03	0.793	1.43	3	10.2					NA	2	0	IB	IB2	IB	IB2		0
511	69	13	＞1year	49	5	3	2	0		1	0		0	0	0	0	1	1	0	0	0	1	0	0	0	1	0	0		0	2	2015-04-23	0.78	2.84	3.7	13.7	28.9	6.2	51.1		0		0	IB	IB1	IB	IB1		0
512	54	15	0		4	2	2	0					0	0	0	0	0	0												0		2018-04-10	4.567							9.6	NA		0	IB	IB3	IB	IB3
513	47	14	0		2	1	1	0		0	1		0	0	0	0	0	0												0		2019-05-09	2.8001								0	3.5	0	IB	IB1	IB	IB1		upper1/3
514	46	14	0		5	2	3	0	23	1	0		0	0	0	0	1	0	0	0	0	0	0	0	0	1	0	0		0	1	2015-10-30	1.78	1.46	0.5	12.2	8.7	2	40.2		0	3	0	IB	IB1	IB	IB1		0
515	60		＞1year	55	7	2	5	0		1	0		0	0	0	0	0	0												0		2017-04-21	8.07	2.01	3.3	8	0.9	26.6	39.57		1	4	NA	IIA	IIA2	IIIC	IIIC1
516	43	14	0		3	2	1	0		1	0		0	0	0	0	0	0												0		2017-04-24	0.72	2.03	0.8	21.6	9.1	1.1	46.28		0		0	IA	IA1	IA	IA1
517	44	17	0		1	1	0	0		1	0		0	0	0	0	0	0												0		2018-10-16	4.146	1.36	1.5	51.4	19.5	0.8	59.01		0	4	NA	IB	IB3	IIA	IIA1		0
518	54		＞1year	51	2	2	0	0		1	0		0	0	0	0	0	0												0		2017-05-10	4.53	3.62	2.3	10.3	19.5	0.9	123.5		0	8	0	IB	IB3	IIB	IIB	1	1(Unclassified)
519	29	15	0		2	1	1	0	24	0	1		0	0	0	0	1	0	0	0	0	0	0	0	0	1	0	0		0	1	2017-04-14	1.305								NA	1.5	0	IB	IB1	IB	IB1
520	61	15	＞1year	48	7	2	5	0		1	0		0	0	0	0	1	1	0	0	0	1	0	0	0	0	0	0		0	1	2019-04-13	7.64	1.89	2.1	14.2	20.2	1	55.04		1	3	0	IIIC	IIIC1	IIIC	IIIC1
521	64	13	＞1year	50	5	3	2	0		1	0		0	0	0	0	1	0	0	0	0	0	0	0	0	0	1	0		1	1	2019-04-15	3.59	3.83	2.3	10.1	11.3	1.5	67.07		NA	2.5	0	IIIC	IIIC1	IIIC	IIIC1		0
522	40	13	0		4	1	3	0		0	1		0	0	0	0	1	0	0	0	0	0	0	0	0	2	0	0		0	2	2018-04-23	0.463	1.26	2.2	20.9	6.7	7.8	41.62		NA	4	0	IB	IB3	IB	IB2
523	43	14	0		3	2	1	0					0	0	0	0	0	0												0		2018-11-13	0.557	2.25	0.6	15.2	9.9	2.2	39.19		0		0	carcinoma in situ	carcinoma in situ	carcinoma in situ	carcinoma in situ
524	66		＞1year	51	4	2	2	0		1	0		0	0	0	0	0	0												0		2018-04-17	2.332	2.64	1.6	5.2	8.3	3.1	58.07		NA	2	0	IB	IB2	IB	IB2
525	54		＞1year	50	4	4	0	0		1	0		0	0	0	0	0	0												0		2017-04-21	1.24	0.76	2.4	10.4	22	0.7	50.32		NA		0	IB	IB1	IB	IB1
526	38	15	0		5	3	2	0		1	1		0	0	0	0	0	0												0		2017-04-12	3.71	3.16	33.6	90.1	9.2	2.9	43.2		NA	4	0	IB	IB3	IIA	IIA1		upper1/3
527	45	14	0		4	4	0	0					0	0	0	0	1	0	0	0	0	0	0	0	0	1	0	0		0	1	2015-05-08	20.17	3.51	2.9	7.6	5.7	3.7	37.1		1	5	0	IIA	IIA2	IB	IB2		0
528	58		＞1year	56									0	0	0	0	0	0												0		2017-09-25	7.06	4.27	5	14.6	10	2.4	72.04		NA	5	1	IIA	IIA2	IIIC	IIIC2
529	41	14	0		5	2	3	0					0	0	0	0	1	0	0	0	0	0	0	0	0	1	0	0		0	1	2016-10-12	0.3	5.93	4.4	12.3	6.1	0.8	34.3		0		0	IB	IB2	IB	IB2		0
530	53	19	perimenopause		2	2	0	0		1	0		0	0	0	0	1	0	0	0	0	0	0	0	0	1	1	0		1	2	2015-11-02	0.17	2.56	1.5	10.1	14.1	1.1	65.1		0		0	IIA	IIA	IIA	IIA1		0
531	47	11	0		3	0	3	0		0	0		0	0	0	0	0	0												0		2018-04-18	7.107	3.52	2.9	50.8	15.9	6.1	90.01		NA	4	0	IB	IB3	IIIC	IIIC1		upper1/3
532	41	16	0		4	1	3	0					0	0	0	0	1	1	0	0	0	0	0	0	0	0	0	0		0	0	2019-04-25	16.28								0	6	0	IB	IB3	IB	IB3
533	61		＞1year	45	7	5	2	0					0	0	0	0	1	0	0	0	0	0	0	0	0	0	1	0		1	1	2017-05-02	4.15	2.12	2	18.1	11.3	8.8	55.39		1		0	IIA	IIA1	IB	IB2		0
534	61		＞1year	48	4	4	0	0					0	0	0	0	0	0												0		2019-04-24	1.97	1.83	0.8	9	11.5	1.7	73.06		0		0	IB	IB1	IB	IB1
535	63	14	＞1year	57	4	4	0	0		1	0		0	0	0	0	1	1	0	0	0	1	0	0	0	1	0	0		0	2	2017-10-12		4.23	1.4	87	16.9	1	61.59	14.7	0		0	IA	IA1	IA	IA1		0
536	55	14	perimenopause		2	2	0	0		1	0		0	0	0	0	1	1	0	0	0	1	0	0	0	1	1	0		1	3	2015-11-05	0.63	3.55	1.9	15.2	15.1	3.3	81.9		0	4.5	0	IB	IB2	IB	IB2		upper1/3
537	47	18	0		4	2	2	0		1	0		0	0	0	0	1	1	0	0	0	1	0	0	0	1	1	0		1	3	2016-04-26	0.06	4.56	4.5	35.7	10.1	7.7	101.1		0		0	IB	IB1	IB	IB2
538	47	14	0		3	1	2	0		1	0		0	0	0	0	1	0	0	0	0	0	0	0	0	0	0	0		1	0	2017-05-02	0.75	1.26	1.3	16.3	10.9	2.2	50.21		NA		0	IB	IB1	IB	IB2		0
539	43	12	0		3	3	0	0					0	0	0	0	1	1	0	0	0	0	0	0	0	1	0	0		0	1	2018-11-14	72.26	1.28	1.4	9.1	7.1	4.2	57.12		1	3	0	IIA	IIA2	IIA	IIA2		upper1/3
540	57	14	perimenopause		3	3	0	0		1	0		0	0	0	0	0	0												0		2017-04-10	0.38	1.41	1.9	5.7	14.7	1	57.8		NA		0	IB	IB1	IB	IB2
541	35	14	0		1	1	0	0		1	0		0	0	0	0	1	0	0	0	0	0	0	0	0	0	1	0		1	1	2017-09-20	2.74	1.89	1.2	14.6					0		0	IA	IA1	IIA	IIA1		0
542	42		0		2	2	0	0	28	0	1		0	0	0	0	1	0	0	0	0	0	0	0	0	1	0	0		0	1	2018-12-07	1.498	0.68	1.8	16.6	4.1	1.1	56.55		0	3	0	IB	IB2	IB	IB2		0
543	43	14	0		2	2	0	0		0	1		0	0	0	0	0	0												0		2018-05-16	9.126	2.14	1.8	21.8	22.3	2.7	49.79		0	3.5	0	IB	IB2	IIIC	IIIC1		0
544	52	14	0		6	2	4	0		1	0		0	0	0	0	0	0												0		2018-10-19	0.957								0		0	IA	IA2	IA	IA2		0
545	39	15	0		3	3	1	0					0	0	0	0	0	0												0		2018-04-28	1.823	1.76	2.2	14.8	22	1.6	27.87	12.5	NA		NA	IB	IB1	IB	IB2
546	58	14	＞1year	49	7	3	4	0		1	0		0	0	0	0	1	1	0	0	0	1	0	0	0	1	0	0		0	2	2016-06-16	0.46			7.8			49.3		0		0	IB	IB1	IB	IB1
547	60		＞1year	48	2	2	0	0		1	0		0	0	0	0	1	0	0	0	0	0	0	0	0	1	1	0		1	2	2017-04-24	3.35								NA		0	IB	IB1	IIIC	IIIC1		0
548	46	14	0		2	1	1	0	23	1	0		0	0	0	0	0	0												0		2018-05-09	2.4	1.94	1.1	10.3	20	1.1	46.73		NA		0	IB	IB2	IB	IB2		NA
549	41	14	0		2	1	0	0		0	1		0	0	0	0	0	0												0		2019-07-18	1.185								0		0	IB	IB2	IB	IB2		0
550	50	14	perimenopause		3	2	1	0		1	0		0	0	0	0	1	1	0	0	0	1	0	0	0	0	0	0		0	1	2016-10-20	1.09	2.6	0.7	12.5	5.8	0.6	52		upper1/3	5	NA	IIA	IIA2	IIIC	IIIC1		1(Unclassified)
551	52	15	＞1year	50	3	2	1	0		1	1		0	0	0	0	1	0	0	0	0	0	1	0	0	0	1	0		1	1	2018-01-18	3.939	1.81	7.2	59.6	77.2	3.6	126.9		NA	3	0	IIB	IIB	IIB	IIB		under1/3
552	53		＞1year	49	4	2	2	0		1	0		0	0	0	0	1	1	0	0	0	1	0	0	0	3	0	0		0	4	2018-04-26	1.334	2.24	8.8	173.2	13.4	4	92.55		0		0	IB	IB1	IIIC	IIIC1		upper1/3
553	53	15	＞1year	49	3	2	1	0		1	0		0	0	0	0	1	0	0	0	0	0	0	0	0	1	0	0		0	1	2018-04-08	1.889	4.2	1.4	31.9	12.9	2.9	48.65		NA	0	0	IB	IB1	IB	IB2		upper1/3
554	56	16	＞1year	54	2	2	0	0	34	1	0		0	NA	0	0	1	0	0	0	0	0	0	0	0	1	1	0		1	2	2019-06-14	8.004								0	3	0	IB	IB2	IB	IB2		0
555	44	14	0		1	1	0	0	28	0	1		0	0	0	0	1	0	0	0	0	0	0	0	0	1	0	0		0	1	2016-10-24	0.34	1.68	4.4	26.2	12.5	2.2	41.6		NA	5	0	IB	IB3	IIIC	IIIC1	1
556	42	17	0		2	1	1	0		1	0		0	0	0	0	0	0												0		2019-06-17	1.14	3.22	2.6	28	8.5	1.2	47.07		0		0	IB	IB1	IB	IB1
557	50	14	0		3	3	0	0	25	1	0		0	0	0	0	0	0												0		2016-05-13	0.37	1.94	1.6	10.1	13.9	2.5	44.6		NA	2	0	IB	IB2	IB	IB2
558	32	15	0		1	0	1	0		0	0		0	0	0	0	0	0												0		2016-10-17	3.02	115.3		115.3			39.4		NA		0	IB	IB1	IIIC	IIIC1		NA
559	40	13	0		4	2	2	0		1	0		0	0	0	0	0	0												0		2015-11-17	1.57	1.82	1.4	13.7	7.3	0.8	45.4		0	3	0	IA	IA1	IA	IA1
560	38	14	0		5	2	3	0		1	0		0	0	0	0	0	0												0		2016-05-11	12.44	1.69	2.3	34.4	36.3	9.6	51.8		1		0	IIA	IIA2	IIIC	IIIC1		upper1/3
561	31	14	0		2	2	0	0	20	1	0		0	0	0	0	0	0												0		2015-11-02	2.39	3.86	0.4	12.6	8.4	6.6	39		0	1.5	0	IB	IB1	IB	IB1
562	41	13	0		1	0	1	0					0	0	0	0	0	0												0		2015-05-12		2.41	1.9	282.9	0.9	7.4	192		NA	1	NA	IB	IB2	IB	IB2
563	46	18	0		3	1	2	0		1	0		0	0	0	0	0	0												0		2017-09-22	2.57	2.17	0.6	42	7.9	1.6	135		0	5	0	IB	IB3	IB	IB3		0
564	43	14	0		2	2	0	0		1	0		0	0	0	0	0	0												0		2016-10-20	0.3								NA	1	0	IB	IB1	IIIC	IIIC1		NA
565	60	14	＞1year	55	2	1	1	0					0	0	0	0	1	0	0	0	0	0	0	0	0	2	0	0		0	2	2018-05-02	2.25	4.6	2.2	16.4	8.1	2.7	53.37		NA	3	0	IB	IB2	IB	IB1
566	47	14	0		5	1	4	0		1	0		0	0	0	0	0	0												0		2018-05-02	1.236								0	4	0	IB	IB3	IIA	IIA1		upper1/3
567	72		＞1year	54	6	4	2	0					0	0	0	0	0	0												0		2018-10-06	3.205	2.79	1	17.8	7.3	2.4	60.61		0	2	0	IB	IB2	IB	IB2
568	37	14	0		2	1	1	0		1			1	0	1	0	1	0	0	0	0	0	0	0	0	1	0	0		0	1	2017-10-27	0.599								NA		0	IB	IB1	IB	IB1
569	50	15	＞1year	49	7	5	2	0					0	0	0	0	0	0												0		2015-05-08	51.7	1.5	21.6	178.2	48.9	8.6	60.6		1		0	IIA	IIA2	IIA	IIA2		upper1/3
570	51	16	＞1year	50	9	4	5	0		1	0		0	0	0	0	0	0												0		2015-07-09	0.62	4.54	6.8	7.4	10.1	0.8	54.3		0	3	0	IB	IB1	IB	IB1		0
571	54	14	0		8	4	4	0		1	0		0	0	0	0	1	0	0	0	0	0	0	0	0	1	0	0		0	1	2016-05-06	0.58	1.93	1.6	9.6	12.2	1.1	51.4		NA	3	0	IB	IB2	IIA	IIA1
572	42	14	0		3	2	1	0		1	0		0	0	0	0	0	0												0		2016-05-16	0.34	1.91	1.1	9.4	7.8	0.8	53.2		0	1	0	IB	IB1	IB	IB2
573	55				4	3	1	0					0	0	0	0	1	0	0	0	0	0	0	0	0	0	1	0		1	1	2018-10-19	0.955								NA	2	0	IB	IB2	IB	IB2
574	61		＞1year	54	3	1	2	0	25	1	0		0	0	0	0	1	0	0	0	0	0	0	0	0	1	0	0		0	1	2017-05-08	2.19	1.76	14.4	7.5	24.5	10.1	124.3		NA	2.5	0	IB	IB2	IB	IB2
575	59		＞1year	50	5	5	0	0		1	0		0	0	0	0	1	1	0	0	0	1	0	0	0	1	0	0		0	2	2016-05-10	0.38	4.29	0.9	12.7	6.6	1.2	41.7		1	2	0	IIA	IIA1	IIA	IIA1		under1/3
576	54	14	＞1year	48	5	5	0	0					0	0	0	0	0	0												0		2017-10-25	6.485	1.56	4.1	15.9	15.8	1	55.73		NA	4.5	NA	IB	IB3	IIA	IIA2		upper1/3
577	55	18	＞1year	54	3	3	0	0		1	0		0	0	0	0	1	0	0	0	0	0	0	0	0	1	0	0		0	1	2016-05-05	1.05	2.79	1.4	12.1	8.7	0.8	53.9		NA	3	0	IB	IB2	IB	IB2		0
578	35	14	0		3	1	2	0	27	0	1		0	0	0	0	0	0												0		2017-04-28	1.11								0		0	IB	IB1	IB	IB1
579	53		0		2	2	0	0		1	0		0	0	0	0	1	1	0	0	0	1	0	0	0	0	0	0		0	1	2015-11-10	3.62	1.97	1.5	11.4	0.6	1	54.2		1	3	0	IIA	IIA1	IIA	IIA1
580	48	16	0		3	2	1	0	25	1	1		0	0	0	0	0	0												0		2015-01-27	0.43	2.47	1.3	14.9	7	2.9	49.5		0		0	IB	IB1	IB	IB1
581	27	12			2	1	1	0		1	0		0	0	0	0	1	0	0	0	0	0	0	0	0	1	0	0		0	1	2019-06-13	2.035			17.7					0	3	0	IB	IB2	IB	IB2
582	51	16	＞1year	50	2	1	1	0		1	0		0	0	0	0	1	0	0	0	0	0	1	0	0	0	0	0	1	0	1	2019-05-28	1.78	1.95	1.1	15.7	24.9	0.8	39.11		0	1	0	IB	IB1	IB	IB1
583	62		＞1year	50	4	4	0	0		1	0		0	0	0	0	1	0	0	0	0	0	0	0	0	1	1	0		1	2	2018-12-11	2.699								1	5	0	IIA	IIA2	IIA	IIA2		upper1/3
584	52	14	＞1year	51	5	2	3	0		1	0		0	0	0	0	1	0	0	0	0	0	0	0	0	1	0	0		0	1	2018-06-27	0.797	1.87	0.8	13	10.7	0.9	54.47		NA	4	0	IB	IB3	IB	IB3		middle1/3
585	49	16	perimenopause		2	2	0	0		1	0		0	0	0	1	0	0												0		2019-06-20	0.54	1.74	0.7	16.6	4.3	3.2	70.41		0		0	IB	IB1	IB	IB1
586	39	14	0		5	2	3	0		0	1		0	0	0	0	0	0												0		2018-11-26	0.664			19			38.97		0	3	0	IB	IB2	IB	IB2		0
587	44	17	0		2	2	0	0					0	0	0	0	0	0												0		2019-05-13	2.56	3.49	9.7	27.3	13.7	6.8	91.43		0	3	0	IIIC	IIIC1	IIIC	IIIC1		0
588	45	14	0		5	2	3	0		1	0		0	0	0	0	0	0												0		2019-06-13	5.066								0		0	IA	IA1	IA	IA1
589	60	14	＞1year	50	3	3	0	0					0	0	0	0	1	1	0	0	0	1	0	0	0	0	0	0		0	1	2018-12-11	13.99								NA	5	0	IIA	IIA2	IIA	IIA2
590	33	14	0		3	2	1	0		1	0		0	0	0	0	0	0												0		2019-06-20	1.225								0		0	IA	IA2	IA	IA2		0
591	45	14	0		3	2	1	0		1	0		0	0	0	0	0	0												0		2016-03-23	5.5	2.67	7	34.5	29.1	4.5	72.4		0	3	0	IB	IB2	IIIC	IIIC1
592	43	13	0		2	2	0	0					0	0	0	0	0	0												0		2018-07-13	0.918	2.97	2.6	14.4	10.5	1.5	52.23		0	4	0	IB	IB3	IIA	IIA1		0
593	34	15	0		5	2	3	0					0	0	0	0	0	0												0		2015-05-25	0.57	2.49	1.6	19.4	18.6	1.6	46.8		0		0	IA	IA2	IA	IA2
594	49	18	＞1year	47	5	3	2	0		1	0		0	0	0	0	1	0	0	0	0	0	0	0	0	1	0	0		0	1	2018-01-19	0.862	2.09	1.1	12.6	7.1	10.8	43.82		NA	2	0	IB	IB2	IB	IB2		0
595	47	15	0		3	2	1	0		1	1		0	0	0	0	0	0												0		2019-07-10	3.83			19.4					0	2.5	0	IB	IB3	IB	IB2		upper1/3
596	49	12	＞1year	48	6	4	2	0		1	0		0	0	0	0	1	0	0	0	0	0	0	0	0	2	0	0		0	2	2018-06-05	2.154	2.23	1.4	5.5	1	2.3	45.37		NA	4	0	IB	IB3	IB	IB3		0
597	44	14	0		2	2	0	0		1	0		0	0	0	0	1	1	0	0	0	1	0	0	0	1	0	0		0	2	2016-12-05	0.37	2.23	5	14.4	4.2	0.8	55.7		0	4	0	IB	IB3	IB	IB3		0
598	55		＞1year	53	2	2	0	0		1	0		0	0	0	0	1	1	0	0	0	1	0	0	0	0	0	0		0	1	2018-01-08	2.854	7.47	2.3	8.5	13.4	0.7	61.89		NA		NA	IB	IB1	IB	IB3		upper1/3
599	55		＞1year	49	2	2	0	0		1	0		0	0	0	0	0	0												0		2016-10-13	10.53	1.84	5.6	28.6	24.8	2.3	47.9		NA	5	NA	IIA	IIA2	IIIC	IIIC1		1(Unclassified)
600	44	14	0		4	1	3	0		1	0		0	0	0	0	0	0												0		2015-11-17		2.85	0.8	13.2	6.3	0.9	47.4		0		0	IA	IA1	IA	IA1
601	56		＞1year	47	5	4	1	0	20	1	0		0	0	0	0	1	0	0	0	0	0	0	0	0	1	0	0		0	1	2017-12-22	1.822	3.28	0.7	9.2	2.2	2.2	45.97		NA		0	IB	IB1	IB	IB3		0
602	54		＞1year	48	5	3	2	0					1	NA	1	0	1	1	0	0	0	1	0	0	0	0	0	0		0	1	2018-08-27	6.299								0	3	0	IB	IB2	IB	IB2		upper1/3
603	42	13	0		2	2	0	0		1	0		0	0	0	0	0	0												0		2019-07-04	3.852			14.2					0	4	0	IB	IB3	IB	IB3
604	48	14	0		3	2	1	0		1	0		0	0	0	0	1	0	0	0	0	0	0	0	0	1	0	0		0	1	2017-12-18	1.229	3.28	0.7	5.9	10.9	15.5	41.42		NA		0	IB	IB1	IB	IB1		upper1/3
605	32	14	0		2	2	0	0		1	0		0	0	0	0	0	0												0		2017-09-04	6.03			187.9			44.21		NA		NA	IA	IA1	IA	IA1
606	47	14	0		2	1	1	0		1	0		0	0	0	0	1	0	0	0	0	0	0	0	0	1	0	0		0	1	2017-06-12	6.27	2.12	0.8	6.4	15.5	1.1	59.82		0	1	0	IB	IB1	IIIC	IIIC1		NA
607	50	14	0		5	4	1	0		1	0		0	0	0	0	0	0												0		2019-01-07	0.808	3.81	1.3	24.5	10.5	8	48.59		0		0	IB	IB1	IB	IB1
608	64	16	＞1year	49	2	2	0	0					0	0	0	0	0	0												0		2017-09-01	7.79	2.55	2.3	8.5	30.1	2.4	67.36		1		0	IIA	IIA1	IB	IB2
609	53		＞1year	49	3	2	1	0			1		0	0	0	0	1	0	0	0	0	0	0	0	0	1	0	0		0	1	2017-06-23	1.28	2.5	0.2	10	5.3	0.8	47.98		NA	0	0	IB	IB1	IB	IB2		upper1/3
610	39	13	0		2	2	0	0		1	0		0	0	0	0	0	0												0		2018-03-09	0.925	2.49	0.5	13.4	5.5	1.1	35.21		0	0	0	IB	IB1	IB	IB1		0
611	60	18	＞1year	50	5	5	0	0		1	0		0	0	0	0	0	0												0		2017-09-05	0.73	1.71	2.5	6.7	9.4	1.3	49		NA		0	IB	IB1	IB	IB2		0
612	63	14	＞1year	48	4	3	1	0		1	0		0	0	0	0	1	1	1	0	0	1	0	0	0	0	1	0		1	3	2017-09-01		2.61	4	11	30.6	1.1	70.95		NA		0	IB	IB1	IB	IB3		NA
613	58	17	＞1year	53	2	2	0	0		1	0		0	0	0	0	0	0												0		2017-08-18	1.5	1.06	3	7.1	38	2.1	44.68		NA		NA	IB	IB1	IB	IB2
614	69		＞1year	54	4	3	1	0					0	0	0	0	1	1	0	0	0	1	0	0	0	1	1	0		1	3	2019-03-22	6.354								0		0	IB	IB2	IIIC	IIIC1		upper1/3
615	52		＞1year	49	7	1	6	0		1	0		0	0	0	0	1	0	0	0	0	0	0	0	0	1	0	0		0	1	2016-11-25	1.49	3.64	10.3	31.8	4.4	1.2	48.7		NA	3	0	IB	IB2	IB	IB3		upper1/3
616	40	15	0		4	2	2	0		1	1		0	0	0	0	1	0	0	0	0	0	0	0	0	1	0	0		0	1	2016-11-29	0.81	2.54	1.8	71.4	0.6	0.9	50.7		NA		0	IA	IA1	IA	IA1
617	44	14	0		4	4	0	0		1	0		0	0	0	0	1	0	0	0	0	0	0	0	0	1	0	0		0	1	2016-07-13	0.48	5.51	2.9	38.3	8.9	0.8	50.7		0	4.5	0	IB	IB3	IIA	IIA2		0
618	45	13	0		1	1	0	0					0	0	0	0	0	0												0		2018-07-04	10.63	0.95	4	12.5	22.1	1	42.66		NA	5	0	IB	IB3	IIIC	IIIC1		0
619	36	13	0		2	1	1	0	32	1	0		0	0	0	0	0	0												0		2017-12-22	0.872	2.35	2.8	53.2					NA		0	IB	IB1	IB	IB1		0
620	35	14	0		5	3	2	0		1	0		0	0	0	0	0	0												0		2016-12-06	1.12	1.83	5.2	818.7	28.3	3.1	56.9		1	6	0	IIA	IIA2	IIA	IIA2		1(Unclassified)
621	35	13	0		5	2	3	0		0	1		1	0	1	0	0	0												0		2016-11-15	0.71	9.75	23.7	26.6	56.5	1.2	56.7		0	0.5	0	IB	IB1	IB	IB2
622	45	13	0		1	1	0	0		0	1		0	0	0	0	1	0	0	0	0	0	0	0	0	1	0	0		0	1	2015-12-14	0.33								NA		0	IB	IB1	IB	IB1
623	53		＞1year	45	5	5	0	0					0	0	0	0	1	0	0	0	0	0	0	0	0	1	0	0		0	1	2016-10-24	15.67						64.1		NA		0	IB	IB2	IB	IB2		upper1/3
624	58		＞1year	49	4	4	0	0		1	0		0	0	0	0	1	0	0	0	0	0	0	0	0	1	1	0		1	2	2016-12-09	0.47	1.96	7	13.4	26.8	1.8	107.6		NA	3	0	IIA	IIA1	IIIC	IIIC1	1	upper1/3
625	46	14			1	1	0	0		1	0		0	0	0	0	1	0	0	0	0	0	0	0	0	0	0	0		1	0	2019-06-14	1.698								0	4	0	IB	IB3	IB	IB3		upper1/3
626	55		＞1year	53	5	5	0	0	23	1	0		0	0	0	0	1	1	0	0	0	1	0	0	0	1	1	0		1	3	2017-10-10	0.983	1.58	6.5	23.7	33.9	1.1	44.01		NA	4	0	IA	IA1	IIA	IIA2		upper1/3
627	51				3	3	0	0	21	1	0		0	0	0	0	0	0												0		2015-01-05	0.46	2.47	2.5	17.4	20.7	4.2	40.5		0		0	IB	IB1	IB	IB1		0
628	63		＞1year	50	8	4	4	0		1	0		0	0	0	0	1	0	0	0	0	0	0	0	0	1	0	0		0	1	2016-10-26	4.91	2.24	3.8	16.5	12.2	2.7	66.7		0	2	0	IB	IB2	IB	IB2		1(Unclassified)
629	58	14	＞1year	48	2	2	0	0		1	0		0	0	0	0	1	1	0	0	0	1	0	0	0	1	0	0		0	2	2015-05-15	13.4								1	3	0	IIA	IIA1	IIA	IIA1		upper1/3
630	33	13	0		3	3	0	0		1	0		0	0	0	0	1	0	0	0	0	0	0	0	0	1	0	0		0	1	2016-11-07	0.8	1.87	0.3	9.6	7.7	3.3	49.5		NA	2	0	IB	IB2	IB	IB2		0
631	37	13	0		2	1	1	0		1	0		0	0	0	0	0	0												0		2017-09-22	1.59	3.98	0.7	12.5	10.9	2.6	55.41		NA	0.8	0	IB	IB1	IB	IB1		NA
632	43		0		3	1	2	0		1	0		0	0	0	0	0	0												0		2016-12-05	4.9	2.12	2.2	22.4	11	1	68.2		1	4.5	0	IIA	IIA2	IIIC	IIIC1	1
633	47	14	0		2	1	1	0					0	0	0	0	0	0												0		2019-07-09	5.76	2.59	4.9	33	7.2	4.9	41.96		1	5	0	IIA	IIA	IIA	IIA
634	39	13	0		0	0	0	0		0	0		0	0	0	0	0	0												0		2017-06-07	1.9								NA	4	0	IB	IB3	IB	IB3		upper1/3
635	29	14	0		0	0	0	0		0	0		0	0	0	0	0	0												0		2016-12-02		3.77	7.6	22.9	32.2	2.3	59.5		0	3	0	IB	IB2	IB	IB2
636	45	12	0		1	1	0	0		1	0		0	0	0	0	0	0												0		2015-10-23	0.7	1.53	0.9	11.6	11	2.4	44		0		0	IB	IB1	IB	IB1
637	41		0		3	2	1	0	33	0	1		0	0	0	0	0	0												0		2017-10-18	1.37	4.59	2.8	63.3	0.6	19.3	236.1		NA	4.5	0	IIA	IIA2	IIIC	IIIC1
638	63		＞1year		4	4	0	0		1	0		0	0	0	0	0	0												0		2017-08-16	7.89	3.65	5.8	48.1	0.6	10.2	123.3		1	3	0	IIA	IIA1	IIIC	IIIC1		0
639	49	15	0		2	2	0	0		1	1		0	0	0	0	0	0												0		2017-03-08	0.18	2.21	0.8	5.7	3.2	4.9	59		0	0	0	IA	IA1	IA	IA1
640	60		＞1year	54	3	2	1	0	23	1	0		0	0	0	0	0	0												0		2017-10-11	8.253			20.6			61.37		0	5	0	IIA	IIA2	IIB	IIB	1	middle1/3
641	47	14	0		4	4	0	0		1	0		0	NA	NA	0	0	0												0		2017-07-13	1.09	1.64	0.2	9.3	7.9	1.4	35.02		0		0	IA	IA2	IA	IA2		0
642	44	14	0		5	3	2	0		1	0		0	0	0	0	0	0												0		2015-11-17	0.36	1.66	1	16.4	0.8	0.8	43.4		0		0	IB	IB1	IB	IB1
643	56	18	＞1year	46	5	4	1	0		1	0		0	0	0	0	1	1	0	0	0	1	0	0	0	0	0	0		0	1	2018-11-10	1.047								0		0	IA	IA1	IA	IA1
644	33	14	0		2	1	1	0		1	0		0	0	0	0	1	0	0	0	0	0	0	0	0	1	0	0		0	1	2017-08-09	4.2	1.39	0.7	12.8	25.6	0.9	39.47		0	0	0	IB	IB1	IIIC	IIIC1
645	57	14	＞1year	45	6	3	3	0		1	0		0	0	0	0	0	0												0		2018-09-07	3.84	1.75	4.8	62.4	9.5	3.6	70.75		upper1/3	3.5	0	IIA	IIA1	IIA	IIA1		upper1/3
646	49	13	＞1year	38	2	1	1	0		1	0		0	0	0	0	0	0												0		2018-06-19	1.531	1.65	3.4	21.8	4.4	0.5	77.41		0	0	0	IB	IB1	IB	IB1		0
647	60		＞1year	52	6	3	3	0					0	0	0	0	1	1	0	0	0	1	0	0	0	1	0	0		0	2	2015-11-12	1.15	2.7	0.8	11.8	12.7	0.6	46.1		0		0	IB	IB1	IB	IB1		0
648	35	14	0		3	2	1	0		1	0		0	0	0	0	0	0												0		2018-05-18	1.381								1	3	0	IIA	IIA1	IB	IB2
649	46	14	0		2	2	0	0					0	0	0	0	0	0												0		2015-11-18	0.92	4.84	0.9	13.1	5.5	2.9	80.4		0	5	0	IB	IB2	IB	IB2
650	48	14	0		5	4	1	0		1	0		0	0	0	0	0	0												0		2015-11-23	0.7	2.18	0.8	6.6	3.4	2.8	38.1		0		0	IB	IB1	IB	IB1		0
651	35	12	0		4	1	3	0		0	1		0	0	0	0	0	0												0		2018-08-07	1.26	1.56	0.8	10.2	7.3	0.8	41.35		NA		0	IA	IA2	IB	IB1		upper1/3
652	45	12	0		3	3	0	0		1	0		0	0	0	0	0	0												0		2015-12-18	0.26	2.31	0.9	41.9	10.4	5.9	40.8		0		0	IB	IB1	IB	IB1
653	46	14	0		1	1	0	0	31	0	1		0	0	0	0	1	1	0	0	0	1	0	0	0	0	0	0		0	1	2016-05-25	24.36	4.36	5.9	32	1.8	2.3	76.1		1		0	IIA	IIA2	IIIC	IIIC1		upper1/3
654	58		＞1year	50	2	1	1	0		0	1		0	0	0	0	1	1	0	0	0	1	0	0	0	1	1	0		1	3	2016-06-02	0.73	3.42	2.1	10.3	11.5	8.2	55.8		0	3.5	0	IB	IB2	IB	IB3
655	54		＞1year	51	11	4	7	0		1	0		0	0	0	0	0	0												0		2018-11-19	0.764								0		0	IA	IA1	IA	IA1
656	61	18	＞1year	50	4	2	2	0		1	0		0	0	0	0	1	1	0	0	0	1	0	0	0	0	0	0		0	1	2016-06-16	8.47	2.22	2.3	27.7	23.5	1.7	66.3		NA		0	IIIA	IIIA	IIIA	IIIA
657	59		＞1year		4	4	0	0		1	0		0	0	0	0	0	0												0		2016-05-13	1.12	2.14	1.4	7.8	36	2	72.2		0	3	0	IB	IB2	IIA	IIA1
658	60	18	＞1year	58	5	3	2	0		1	0		1	0	1	0	1	0	0	0	0	0	0	0	0	1	0	0		0	1	2018-08-07	1.84	2.42	1.8	6.7	6.8	3.1	51.29		NA		0	IB	IB1	IIA	IIA1		upper1/3
659	46	15	0		3	2	1	0		1	0		0	0	0	0	0	0												0		2015-05-24	0.84	1.54	2.9	23.8	16	3.2	51.4		0		0	IB	IB1	IB	IB1
660	53	15	＞1year	51	3	3	0	0		1	0		0	0	0	0	1	1	0	0	0	1	0	0	0	0	0	0		0	1	2015-05-27	0.4	1.63	2.1	12.4	2.5	2.5	44.4		0	3	0	IB	IB1	IB	IB1		0
661	52	14	＞1year	37	4	2	2	0					1	0	1	0	1	0	0	0	0	0	0	0	0	1	0	0		0	1	2016-06-16	0.77	2.32	2.9	13.1	18.2	0.9	98.4		NA	4	0	IB	IB3	IB	IB3		0
662	45	13	0		5	4	1	0		1	0		0	0	0	0	1	0	0	0	0	0	0	0	0	1	0	0		0	1	2018-11-01	1.477								1	3	0	IB	IB2	IIIC	IIIC1		NA
663	31	14	0		3	0	3	0		0	0		0	0	0	0	0	0												0		2016-04-25	2.68	182.1	0.6	26.5	2.9	4.1	95.8		0	3	0	IB	IB2	IB	IB3
664	44	14	0		5	3	1	1		1	0		0	0	0	0	1	0	0	0	0	0	0	0	0	1	0	0		0	1	2016-05-18	2.05	1.57	2.4	11.9	6	1.1	54.2		0	4	NA	IIA	IIA1	IIA	IIA1		0
665	55	14	＞1year	53	6	4	2	0		1	0		0	0	0	0	1	0	0	0	0	0	0	0	0	1	0	0		0	1	2017-12-12	1.602	4.59	0.6	13.1	2.8	11.3	46.93		0	0.3	0	IB	IB1	IIA	IIA1		0
666	33	13	0		5	2	3	0		1	0		0	0	0	0	0	0												0		2016-06-03	0.62	0.97	0.4	7.9	6.8	3.7	39.4		NA	1	0	IB	IB1	IB	IB1
667	41	14	0		5	2	3	0	22	1	0		0	0	0	0	1	1	0	0	0	1	0	0	0	1	0	0		0	2	2016-06-02	9.26	2.61	0.9	9.3	7	0.8	59.5		1	6	0	IIA	IIA2	IIIC	IIIC1
668	51	14	0		4	4	0	0		1	0		1	1	1	0	1	1	0	0	0	1	0	0	0	0	0	0		0	1	2016-05-27	0.55	3.39	1.7	9.3	11.1	3.2	56.8		0	5	0	IB	IB3	IIIC	IIIC1
669	56		＞1year	50	3	3	0	0		1	0		0	0	0	0	1	1	0	0	0	1	0	0	0	1	0	0		0	2	2018-11-22	1.169	1.84	1.8	12.8	9.4	3.8	44.31		NA	2	0	IB	IB2	IB	IB2		0
670	69	16	＞1year										0	0	0	0	1	1	0	0	0	1	0	0	0	0	0	0		0	1	2017-04-20	0.9								NA	4	1	IIB	IIB	IIB	IIB
671	34	12	0		1	0	1	0		0	0		0	0	0	0	0	0												0		2016-06-12	4.05	6.54	1.5	21.9	14.6	1.9	52.3		NA	5	0	IB	IB3	IIIC	IIIC1		0
672	57	13	＞1year	55	6	6	0	0		1	0		0	0	0	0	1	1	0	0	0	1	0	0	0	0	1	0		1	2	2015-11-30	2.09	1.51	0.8	11.1	13.3	1.6	94.3		0	2	0	IB	IB1	IB	IB1		1(Unclassified)
673	44		＞1year	37		2				1	0		0	0	0	0	0	0												0		2016-04-18		4.22	4.2	20.3	11.6	1.6	38.8		0		0	IB	IB1	IB	IB1		0
674	52		＞1year	51	3	3	0	0					0	0	0	0	1	0	0	0	0	0	0	0	0	1	0	0		0	1	2017-11-08	1.753	1.34	1.2	10.5	6.9	2.6	48.22		NA	2	0	IB	IB2	IB	IB2		upper1/3
675	43	17	0		2	2	0	0		1	0		0	0	0	0	0	0												0		2016-11-07	0.38	0.605	0.8	11.4	6	1.5	52.6		0		0	IB	IB1	IB	IB1
676	63		＞1year	55	4	3	1	0		1	0		0	0	0	0	1	0	0	0	0	0	0	0	0	1	1	0		1	2	2018-05-15	3.502	2.06	2.6	8	22.7	0.9	62.75		NA	0	0	IB	IB1	IIA	IIA1		0
677	40	14	0		3	2	1	0		1	0		0	0	0	0	0	0												0		2018-10-26	0.503	1.99	34.8	17.4	11.6	2.9	39.33		1	4	0	IB	IB3	IIIC	IIIC1
678	53	16	0		2	1	1	0	25	1	0		0	0	0	0	1	0	0	0	0	0	0	0	0	1	0	0		0	1	2017-05-17	0.55								0		0	IA	IA1	IA	IA1
679	42	14	0		3	1	2	0		1	0		0	0	0	0	0	0												0		2015-05-31	1.65	2.71	1.8	20.6	9.7	4.8	44.7		1	4.5	0	IIA	IIA2	IIA	IIA2
680	55	14	＞1year	52	3	1	2	0		1	0		0	0	0	0	0	0												0											NA		0	IB	IB1	IB	IB2		0
681	44	14	0		3	2	1	0		1	0		0	0	0	0	0	0												0		2015-04-27	0.27	5.8	0.6	19.7	6.2	7	32.4		0		0	IA	IA2	IA	IA2
682	37	13	0		3	3	0	0	25	1	0		0	0	0	0	0	0												0		2018-11-06	0.66								NA		0	IB	IB1	IB	IB1		NA
683	61		0		2	2	0	0		1	0		0	0	0	0	1	1	0	0	0	1	0	0	0	0	0	0	1	0	1	2017-05-19	2.25	3.95	1.9	4.3	6.6	4.1	49.86		0		0	IA	IA1	IA	IA1		upper1/3
684	50	14	0		3	3	0	0		1	0		0	0	0	0	1	0	0	0	0	0	0	0	0	1	0	0		0	1	2016-11-07	0.3			8.1			50.5		0		0	IB	IB1	IIA	IIA1
685	65		＞1year		7	7	0	0					0	0	0	0	0	0												0		2015-05-31	1.49	3.38	1.5	11.7	3	1.3	71.3		0	4.5	0	IB	IB2	IB	IB2		0
686	46	15	0		5	3	2	0		1	0		0	0	0	0	0	0												0		2015-05-22	0.88	1.62	0.7	12.2	7.9	0.8	44.2		0	3	0	IB	IB1	IB	IB1
687	62		＞1year	46	5	1	4	0	28	1	0		1	0	1	0	1	1	0	0	0	1	0	0	0	0	0	0		0	1	2017-04-17	13.68	1.01	1.5	8.6	8.7	0.8	55.16		NA	0	0	IIA	IIA1	IIA	IIA1		0
688	43	14	0		6	3	3	0		1	0		0	0	0	0	0	0												0		2018-05-10	11.55	2.41	6.2	70.7	240.8	3.3	59.51		NA		0	IB	IB2	IIIC	IIIC1
689	59	14	＞1year	54	5	4	1	0					0	0	0	0	1	1	0	0	1	1	0	0	0	1	1	0		1	4	2016-05-23	1.08	3.24	2.6	18.4	1.9	94.2	76.5		0	1	0	IB	IB1	IB	IB2		0
690	28	14	0		4	2	2	0		1	0		0	0	0	0	1	0	0	0	0	0	0	0	0	1	0	0		0	1	2018-05-16	0.802								0	0	0	IB	IB1	IIIC	IIIC1
691	39	14	0		0	0	0	0					0	0	0	0	0	0												0		2019-07-08	15.52	2.72	33.9	32.2					0	3	0	IIIC	IIIC1	IIIC	IIIC1
692	49	15	0		2	1	1	0		1	0		0	0	0	0	0	0												0		2018-05-16	1.412	5.73	4.1	16.9	0.6	9.2	59.64		NA	0	0	IB	IB2	IB	IB2		upper1/3
693	44	14	0		5	3	2	0		1	0		0	0	0	0	0	0												0		2018-05-02	1.845			21.4					0	3	0	IB	IB2	IIIC	IIIC1
694	51	14	0		5	2	3	0		1	0		0	0	0	0	1	1	0	0	0	1	0	0	0	1	0	0		0	2	2018-11-05	0.78	2.13	50.6	199	242.3	12.9	43.85		1	3.5	0	IIA	IIA1	IIIC	IIIC2	1
695	70		＞1year		5	5	0	0		1	0		0	0	0	0	1	0	0	0	0	0	0	0	0	1	0	0		0	1	2017-11-02	0.816	4.07	0.5	7.3	8.4	0.7	64.64		NA	2	0	IB	IB2	IB	IB3		under1/3
696	60		＞1year	50	5	3	2	2		1	0		0	0	0	0	1	1	0	0	0	1	0	0	0	1	0	0		0	2	2018-10-29	21.72	2.26	1.5	12.7	8.8	1	48.09		NA		0	IB	IB1	IB	IB3		upper1/3
697	48	14	0		2	2	0	0		1	0		0	0	0	0	1	0	0	0	0	0	0	0	0	1	0	0		0	1	2016-07-04	10.02	1.51	11.5	28.8	49.8	18.8	50.9		upper1/3	6	1	IIB	IIB	IIB	IIB		upper1/3
698	24	14	0		4	1	3	0		1	0		0	0	0	0	0	0												0		2018-06-15	0.698								NA	0	0	IA	IA1	IA	IA1		0
699	53	14	perimenopause		6	5	1	0		1	0		0	0	0	0	1	1	0	0	0	1	0	0	0	0	1	0		1	2	2018-11-09	0.891	2.76	1.3	8.2	12.5	0.8	31.69		1		0	IIA	IIA1	IIIC	IIIC1
700	46	14	0		4	2	2	0	20	1	0		0	0	0	0	0	0												0		2017-05-16	69.25	1.32	1.7	7.9	222.2	2.1	51.22		1	5	0	IB	IB3	IIIC	IIIC1		middle1/3
701	66	14	＞1year		3	2	1	0		1	0		0	0	0	0	0	0												0		2018-11-07	1.462	3.33	1.4	13.7	0.6	2.6	39.84		NA	0	0	IB	IB2	IIA	IIA1
702	44	13	0		3	2	1	0					0	0	0	0	1	0	0	0	0	0	0	0	0	1	0	0		0	1	2018-12-17	0.992			10.5					0		0	IB	IB1	IB	IB2
703	42	14	0		4	2	2	0	21	1	0		0	0	0	0	1	0	0	0	0	0	0	0	0	1	0	0		0	1	2017-05-09	4.28	1.25	1.5	9.3	5.1	0.8	47.45		0		0	IB	IB1	IB	IB1		NA
704	49	14	0		6	4	2	0		1	0		0	0	0	0	0	0												0		2015-12-02	0.86	3.06	0.6	8.4	4.6	1.5	46.9		0		0	IB	IB2	IB	IB2		0
705	49		＞1year	49	8	5	3	0		1	0		0	0	0	0	0	0												0		2015-12-07	0.22	3.14	2.1	10.7	15.2	3.8	34.7		0	2	0	IB	IB1	IB	IB1		0
706	54	13	＞1year		3	3	0	0					0	0	0	0	0	0												0		2015-05-26	1.09	10.98	2.2	15.7	12.2	1.5	49.4		0		0	IB	IB1	IB	IB1
707	52	15	perimenopause		4	3	1	0		1	0		0	0	0	0	1	0	0	0	0	0	0	0	0	1	0	0		0	1	2018-11-05	1.35	1.91	11.9	15.4	14	10.1	62.24	12.9	NA	4	0	IIA	IIA1	IIIC	IIIC2
708	57	16	＞1year	50	6	3	3	0		1	0		0	0	0	0	1	1	0	0	0	1	0	0	0	0	0	0		0	1	2015-11-05	0.88	3.51	1.7	22.6	10.5	1.4	70.5		0		0	IA	IA2	IA	IA1
709	63	14	＞1year		6	3	3	0					0	0	0	0	0	0												0		2017-11-01	0.925								NA		NA	IA	IA2	IA	IA2
710	54	18	＞1year	43	2	2	0	0					0	0	0	0	1	1	0	0	0	1	0	0	0	1	0	0		0	2	2017-11-03	1.674			11.2			50.88		0	0	0	IB	IB1	IB	IB1		NA
711	58	14	＞1year	49	4	2	2	0		1	0		0	0	0	0	0	0												0		2018-06-04	0.869	2.99	0.7	20.1	159.8	2.9	55.77		NA	1	0	IB	IB1	IIIC	IIIC1		1(Unclassified)
712	52		＞1year	50	2	2	0	0					0	0	0	0	1	0	0	0	0	0	0	0	0	0	1	0		1	1	2017-11-04	1.34	9.57	1.6	18	17	3.4	59.73		0	3	0	IB	IB2	IB	IB2		0
713	34	14	0		0	0	0	0					0	0	0	0	0	0												0		2015-06-19	0.45	1.96	1.2	24	9	1	37.1		0		0	IA	IA1	IA	IA1
714	50	16	perimenopause		8	5	3	0		1	0		0	0	0	0	1	0	0	0	0	0	0	0	0	1	0	0		0	1	2018-11-07	6.906	3.16	19.5	30	0.6	3.9	54.56		1	1.5	0	IIA	IIA1	IIIC	IIIC1	1
715	35	14	0		6	2	4	0		1	0		0	0	0	0	0	0												0		2017-11-13	0.864	1.17	0.3	13	6.2	0.7	44		0	2	0	IB	IB1	IB	IB1		NA
716	40	13	0		6	1	3	2		1	0		0	0	0	0	0	0												0		2019-05-20	0.98	4.55	1.2	32.6	67.5	1	34.62		0	2.5	0	IIA	IIA1	IIA	IIA1		1(Unclassified)
717	32	14	0		3	2	1	0		1	0		0	0	0	0	0	0												0		2018-05-18	0.848								0	0	0	IA	IA1	IA	IA1
718	52	14	0		8	8	0	0		1	0		0	0	0	0	1	1	0	0	0	1	0	0	0	0	0	0		0	1	2015-06-08	3.41	1.22	2.8	11	17	1.1	45.8		0	3	0	IB	IB1	IB	IB1
719	38	13	0		5	2	3	0		1	0		0	0	0	0	0	0												0		2015-06-01	0.56	1.53	1.5	22.4	17.9	1.7	65.7		0	3	0	IB	IB1	IB	IB1		0
720	50	15	＞1year	47	3	2	1	0		1	0		0	0	0	0	1	0	0	0	0	0	0	0	0	1	0	0		0	1	2019-05-23	16.2								0	5	0	IB	IB3	IB	IB3
721	44	14	0		2	0	2	0		0	0		0	0	0	0	1	1	0	0	0	1	0	0	0	1	0	0		0	2	2017-06-06	2.06	1.39	0.8	59.2	7.7	0.8	67.82		NA	6	NA	IA	IA1	IA	IA1		upper1/3
722	52	14	＞1year	48	9	5	4	0		1	0		0	0	0	0	0	0												0		2018-05-22	1.808								NA	1	0	IB	IB1	IIA	IIA1		0
723	31	14	0		2	0	1	1					0	0	0	0	0	0												0		2015-06-10	7.06								1		0	IIA	IIA1	IIA	IIA1		upper1/3
724	52	14	＞1year	51	6	3	3	0	19	1	0		0	0	0	0	1	1	0	0	0	1	0	0	0	1	0	0		0	2	2016-10-11	0.62								0		0	IB	IB1	IB	IB1
725	48		0		4	0	2	2		0	0		0	0	0	0	1	0	0	0	0	0	0	0	0	1	0	0		0	1	2017-11-06	3.849	4.76	4.8	72.4	9.9	9.5	40.83		NA	5	0	IB	IB3	IB	IB3		upper1/3
726	48	14	0		4	4	0	0		1	0		0	0	0	0	1	0	0	0	0	0	0	0	0	1	0	0		0	1	2018-05-31	17.72								0	4	0	IIA	IIA1	IIA	IIA2		upper1/3
727	46	14	0		3	3	0	0		1	0		0	0	0	0	0	0												0		2017-11-20	1.236						49.79		NA		NA	IB	IB2	IB	IB2		upper1/3
728	49	14	0		3	3	0	0		1	0		0	0	0	0	0	0												0		2018-05-28	0.586								0	4	0	IB	IB3	IB	IB3		0
729	47	14	＞1year	46	3	3	0	0	21	1	0		0	0	0	0	1	0	0	0	0	0	0	0	0	1	0	0		0	1	2017-05-30	0.76								NA	5	0	IB	IB3	IB	IB3		0
730	61	14	0										0	0	0	0	0	0												0		2015-12-10	4.58		1.06	24.3					1	3	0	IIA	IIA1	IIA	IIA1		upper1/3
731	47	14	0		2	1	1	0		1	0		0	0	0	0	0	0												0		2017-11-22	2.806	2.42	58.3	16.9	16.9	5.8	65.29		NA	0	0	IB	IB1	IIIC	IIIC1
732	46	14	0		5	4	1	0		1	0		0	0	0	0	1	0	0	0	0	0	0	0	0	1	0	0		0	1	2015-06-09	0.96	3.26	7.2	14.6	10.6	1.2	48.2		0	3	0	IB	IB1	IB	IB
733	67	14	＞1year	57	3	2	1	0		1	0		0	0	0	0	1	0	0	0	0	0	0	0	0	1	0	0		0	1	2017-11-20	3.056								1	2	0	IIA	IIA1	IIIC	IIIC1		1(Unclassified)
734	53		＞1year	52	7	4	3	0	24	1	0		0	0	0	0	1	0							1					0		2015-12-16	0.43	3.43	1.2	22.1	14.4	0.8	47.1		0		0	IB	IB1	IB	IB1
735	53	14	＞1year	48	6	5	1	0		1	0		0	0	0	0	0	0												0		2019-05-30	5.857								0		0	IIIC	IIIC1	IIIC	IIIC1		upper1/3
736	43	15	0		4	3	1	0	24	1	0		0	0	NA	0	0	0												0		2018-05-28	19.25	1.94	0.7	11.9	18.9	0.7	56.75		0	0	0	IB	IB1	IB	IB3		upper1/3
737	55	17	＞1year	52	3	3	0	0	22	1	0		0	0	0	0	0	0												0		2017-06-15	91.45	3.14	12	19	3.1	1.1	47.71		NA	6	NA	IIB	IIB	IIB	IIB		upper1/3
738	43	14	0		3	2	1	0		1	0		0	0	0	0	1	0	0	0	0	0	0	0	0	1	0	0		0	1	2018-11-19		3.66	1.5	16.3	24	0.7	49.69		0		0	IA	IA1	IA	IA1
739	29		0		1	0	1	0		0	0		0	0	0	0	0	0												0		2018-11-19	0.465	2.1	1.1	17.5					NA	0	0	IA	IA1	IA	IA1
740	42	15	0		3	2	1	0		1	0		0	0	0	0	1	1	0	0	0	1	0	0	0	1	0	0		0	2	2018-01-26	35.36								NA	4	0	IB	IB3	IIIC	IIIC1		upper1/3
741	46	14	＞1year	45	5	3	2	0		1	0		0	0	0	0	1	0	0	0	0	0	0	0	0	1	0	0		0	1	2017-05-31	6.41						64.08		NA	6	0	IB	IB3	IB	IB3		0
742	52		＞1year	48	3	1	2	0					0	0	0	0	0	0												0		2017-10-13	1.105	1.06	3.7	17.7	12.5	4.4	63.8		0		0	IA	IA1	IA	IA1
743	54	14			2	2	0	0					0	0	0	0	0	0												0		2018-11-02	2.551			8.8			49.17		NA	4.5	0	IIA	IIA2	IIA	IIA2		upper1/3
744	48	15	0		4	3	1	0		1	0		0	0	0	0	1	1	0	0	0	1	0	0	0	0	0	0		0	1	2015-12-03	9.24	1.26	9.7	10.4	24.9	0.7	47.5		0	4	1	IIA	IIA1	IIA	IIA1
745	64		＞1year	49	5	3	2	0		1	0		0	NA	0	0	1	0	0	0	0	0	0	0	0	1	0	0		0	1	2018-05-22	13.07	0.88	4.9	10.5	0.6	0.8	64.41		0		0	IB	IB1	IB	IB2
746	48	16	0		2	1	1	0	32	0	1		0	0	0	0	0	0												0		2016-10-20	0.84	1.48	1.2	17.1	17.4	2	53.5		0		0	IA	IA1	IA	IA1
747	42	14	0		5	2	3	0		1	0		0	0	0	0	1	0	0	0	0	0	0	0	0	1	0	0		0	1	2017-05-26	1.04	0.66	1.2	6.8	18.4	2.3	36.62		NA		NA	IB	IB1	IB	IB1
748	34		0		7	2	5	0	23	1	0		0	0	0	0	1	0	0	0	0	0	0	0	0	1	0	0		0	1	2016-11-09	0.62	1.57	5.2	37.1	0.6	8.1	48.7		0		0	IB	IB1	IB	IB1
749	56	13			3	2	1	0		1	0		0	0	0	0	1	1	0	0	0	1	0	0	0	0	0	0		0	1	2018-01-17	16.51	3.13	4.3	12.8	8.8	2.2	49.75		1		NA	IIA	IIA2	IIIC	IIIC1		0
750	55		＞1year	54	4	4	0	0		1	0		0	0	0	0	0	0												0		2019-07-02	1.45	3.07	2	5.8	6.3	0.9	45.82		1	3	0	IB	IB2	IB	IB2
751	49	15	perimenopause		5	3	2	0	17	1	0		1	0	1	0	0	0												0		2018-06-04	31.35	2.12	0.8	16.7	19.5	1.4	71.62		NA		0	IB	IB2	IIIC	IIIC1		0
752	53	14	0		6	4	2	0		1	0		0	0	0	0	1	0	0	0	0	0	0	0	0	1	0	0		0	1	2019-06-20	5.198								1	3	0	IIA	IIA	IIA	IIA		1(Unclassified)
753	55		＞1year	52	2	2	0	0		1	0		0	0	0	0	1	1	0	0	0	1	0	0	0	0	0	0		0	1	2019-07-03	3.89	1.88	2.5	22.7	25.2	1.5	58.23		0		0	IA	IA2	IA	IA2
754	51	17	0		3	3	0	0		1	0		0	0	0	0	0	0												0		2018-12-05	100	1.62	0.9	35.2	10.5	8.4	56.49		0	7	0	IB	IB2	IB	IB2		upper1/3
755	56	12			3	3	0	0		1	0		0	0	0	0	1	0	0	0	0	0	0	0	0	1	0	0		0	1	2019-07-06	1.83	0.64	9.2	25.3	11.7	1	62.42		0	1.5	0	IIIC	IIIC1	IIIC	IIIC1
756	25	13	0		2	2	0	0	20	1	0		0	0	0	0	0	0												0		2019-06-22	0.8	1.43	1.1	17.2	21	1.3	58.48		0		0	IB	IB1	IB	IB1
757	43	15	0		3	2	1	0		1	0		0	0	0	0	0	0												0		2019-07-12	1.031	2.53	1.9	34.6	25.9	1	55.2		0		0	IA	IA1	IA	IA1
758	31	14	0		3	2	0	1		1	0		0	0	0	0	0	0												0		2019-01-03	2.253	1.17	1.1	40.3	25.2	1.4	46.42		0	3	0	IB	IB2	IB	IB2
759	41	13	0		1	1	0	0		1	0		0	0	0	0	0	0												0		2019-06-20	2.617								0		0	IB	IB3	IB	IB3		upper1/3
760	50	15	0		2	2	0	0		1	0		0	0	0	0	1	0	0	0	0	0	0	0	0	1	0	0		0	1	2019-01-10	0.362	1.31	1.5	8	16.7	11	21.99		NA	3	0	IIA	IIA1	IIA	IIA1
761	48	13	0		3	1	2	0		0	1		0	0	0	0	1	0	0	0	0	0	0	0	0	1	0	0		0	1	2019-05-31	0.82	3.95	1.3	17.4	7.9	0.8	47.42		0		0	IA	IA1	IA	IA1
762	45		perimenopause		3	2	1	0	23	1	1		0	NA	0	0	0	0												0		2017-08-01	1.51	3.83	0.2	21.9	15.1	1	39.59		0	2	1	IB	IB2	IB	IB2
763	50	15	＞1year	50	3	3	0	0					0	0	0	0	0	0												0		2019-06-10	1.25	3.56	4.3	12.7	19.4	1.1	61.65		0	1.5	0	IB	IB1	IB	IB1		0
764	28	14	0		2	1	1	0		1	0		0	0	0	0	0	0												0		2018-10-22	1.21	2.36	0.8	16.5	11.9	0.5	45.17		0		0	IA	IA2	IA	IA2
765	57		＞1year	51	3	2	1	0		1	0		0	0	0	0	0	0												0		2015-07-20		2.02	2.8	13.6	9	5.4	50.3		0	1.5	0	IIA	IIA1	IIA	IIA1
766	53		＞1year	51	3	2	1	0		1	0		0	0	0	0	1	1	0	0	0	1	0	0	0	0	0	0		0	1	2016-04-11	0.3								0	2.5	0	IB	IB2	IB	IB2
767	34	13	0		8	2	6	0		1	0		0	0	0	0	0	0												0		2019-07-15	0.73	2.7	0.9	8.6	0.6	1.1	37.45		0		0	IA	IA1	IA	IA1
768	59	14	＞1year	53	9	6	3	0		1	0		0	0	0	0	1	1	0	0	0	1	0	0	0	1	1	0		1	3	2018-03-29	0.792	2.33	9.2	27.2	25.3	2.8	61.16		1	4	1	IIA	IIA2	IIIC	IIIC1	1	upper1/3
769	48	14	0		4	2	2	0		1	0		0	0	0	0	1	0	0	0	0	0	0	0	0	1	0	0		0	1										NA		0	IA	IA1	IA	IA1		0
770	43	12	0		5	2	3	0	32	1	0		0	0	0	0	1	0	0	0	0	0	0	0	0	1	0	0		0	0	2019-01-03	2.541	2.81	7.4	10.5	23.1	1.9	42.4		0		0	IIIC	IIIC	IIIC	IIIC		0
771	60		＞1year	52	3	3	0	0					0	0	0	0	0	0												0		2017-11-13	4.495	1.69	4.5	7.5	9.5	42.1	41.27		NA	0	0	IB	IB1	IB	IB2
772	49	13			5	5	0	0					0	0	0	0	0	0												0		2017-05-17	2.03	0.63	8.3	14.8	20	0.8	61.02		NA	6	NA	IB	IB3	IIIC	IIIC1
773	33	14	0		6	2	4	0	29	0	1		0	0	0	0	0	0												0		2018-10-31		1.36	1.1	27	36.9	1.7	39.59		NA		NA	IA	IA1	IA	IA1
774	47	14	0		7	5	2	0		1	1		0	0	0	0	1	1	0	0	1	0	0	0	0	0	0	0		0	1	2018-06-08	9.287								NA	5	NA	IIA	IIA2	IIA	IIA2		0
775	44	14	0		6	2	3	1		1	1		0	0	0	0	0	0												0		2018-11-01	7.493	4	5	8.3	13.4	0.9	35.71		NA	6	0	IB	IB3	IB	IB3
776	43		0		2	2	0	0	27	1	1		0	0	0	0	1	1	0	0	0	1	0	0	0	0	0	0		0	1	2017-01-04	1.67	8.24	1.3	10.5	4.9	0.6	42.1		NA	3	0	IB	IB2	IIIC	IIIC1
777	55		0		5	4	1	0		1	0		0	0	0	0	0	0												0		2019-01-16	2.987	1.4	2.5	8.7	7.1	3.2	60.06		upper1/3	2	0	IIIC	IIIC1	IIIC	IIIC1		upper1/3
778	53		＞1year	52	3	3	0	0		1	0		0	0	0	0	0	0												0		2017-12-04	1.303						52.54		NA	2.5	NA	IB	IB2	IB	IB2		0
779	44	14	0		4	3	1	0		1	0		0	0	0	0	0	0												0		2018-06-11	2.041								0	0	0	IA	IA1	IA	IA1		0
780	26	14	0		0	0	0	0		0	0		0	0	0	0	0	0												0		2017-12-21	0.998	3.16	1.1	8.3	21.1	1.2	44.38		NA	1	NA	IB	IB1	IB	IB1		0
781	48	14	0		4	2	2	0					0	0	0	0	0	0												0		2018-11-25		9.78	3.2	8.7	8.4	2.5	44.18		0	0	0	IA	IA1	IA	IA1
782	54	14	＞1year	52	4	3	1	0		1	0		0	0	0	0	0	0												0		2019-06-11	7.727			5.4					0		0	IB	IB1	IB	IB1		0
783	32	15	0		4	1	2	1	25	0	1		0	0	0	0	0	0												0		2018-12-28	0.816	2.01	0.6	10.3	11.2	2.3	39.34		0		0	IA	IA1	IA	IA1
784	34	12	0		0	0	0	0					0	0	0	0	0	0												0		2018-12-24	1.061	3.76	0.9	13.5	11.3	1.5	46.56		0		0	IA	IA1	IA	IA1
785	55	17	＞1year	49	5	3	2	0		1	0		0	0	0	0	0	0												0		2019-06-05	1.49	3.48	0.9	9.7	8.6	13.7	61.4		0	0	0	IB	IB1	IB	IB1
786	55	15	＞1year	53	5	5	0	0		1	0		0	0	0	0	0	0												0		2019-06-19	35.88	3.98	1.9	12.9	13.1	19.6	41.95		0		0	IIIC	IIIC1	IIIC	IIIC1		NA
787	43	14	0		5	2	3	0					0	0	0	0	1	0	0	0	0	0	0	0	0	1	0	0		0	1	2016-07-21	1.64	3.13	0.6	26.3	3.8	1.5	47.5		0	3	0	IB	IB2	IB	IB2
788	46	12	0		0	0	0	0					0	0	0	0	1	1	0	0	0	1	0	0	0	0	0	0		0	1	2015-01-09	0.81	3.54	8.7	28.7	12.8	1.5	52.6		0	5	0	IB	IB1	IB	IB1		upper1/3
789	39	13	0		2	1	1	0	34	1	0		0	0	0	0	0	0												0		2016-12-01	3.28	0.98	4.1	13	35.5	0.8	76.5		0	5	0	IB	IB3	IIA	IIA1		upper1/3
790	62	15	＞1year	52	3	2	1	0		1	0		0	0	0	0	1	0	0	0	0	0	0	0	0	1	0	0		0	1	2019-01-16	6.316	3.38	5.1	11.9	14.1	1.1	44.78		0	1	0	IB	IB1	IB	IB1		0
791	46	13	＞1year	45	4	0	3	0		1	0		0	0	0	0	1	1	0	0	0	1	0	0	0	1	0	0		0	2	2017-08-23	1.42								0	0	0	IB	IB1	IB	IB1
792	36	13	0		0	0	0	0					0	0	0	0	1	0	0	0	0	0	0	0	0	0	0	0		0	0	2018-12-24	0.54								0		0	IA	IA2	IA	IA2
793	49	14	0		3	2	1	0		1	0		0	0	0	0	1	0	0	0	0	0	0	0	0	1	0	0		0	1	2019-01-16	0.913	1.05	3.1	22.6	26.7	1.5	52.75		0	2.5	0	IB	IB2	IB	IB2
794	24	14	0		0	0	0	0		0	0		0	0	0	0	0	0												0		2016-12-08	0.33	2.16	0.6	11.5	5.4	5.3	70.2		NA	4	0	IIA	IIA2	IIA	IIA2
795	42	14	0		5	3	2	0		1	0		0	0	0	0	1	0	0	0	0	0	0	0	0	1	0	0		0	1	2019-01-15	16.73			33			72.33		0		0	IIA	IIA2	IIA	IIA2		upper1/3
796	31	14	0		0	0	0	0		0	0		0	NA	NA	0	0	0												0		2018-07-23	29.57	1.06	0.6	18.8	5.4	2.3	67.21		0	5	0	IB	IB3	IIIC	IIIC1		0
797	39	15	0		4	3	1	0		1	0		0	0	0	0	0	0												0		2016-08-15	0.61								0		0	IB	IB1	IB	IB2
798	25		0		0	0	0	0					1	1	0	0	0	0												0		2019-06-14	4.352								0	3	0	IB	IB1	IB	IB1
799	43	14	0		3	2	1	0		1	0		0	0	0	0	0	0												0		2018-11-29	16.95	2.23	2.1	50	4.1	2.1	65		1	7	0	IIA	IIA2	IIIC	IIIC1
800	37	13	0		4	2	2	0		1	0		0	0	0	0	1	0	0	0	0	0	0	0	0	1	0	0		0	1	2019-07-16	1.82	2.32	1.7	10.8	11.2	2	49.99		0	4	0	IIA	IIA1	IIA	IIA2		middle1/3
801	54		＞1year	45	2	2	0	0					0	0	0	0	1	0	0	0	0	0	0	0	0	0	1	0		1	1	2018-11-30	2.564	2.02	1.5	17.4	24.2	1.1	52.17		0	3	0	IB	IB2	IB	IB2		0
802	35	12	0		0	0	0	0		0	0		0	NA	NA	0	0	0												0		2017-12-18	1.428	7.15	1.3	18.8	17	6.2	64.03		0		0	IB	IB1	IIIC	IIIC1		0
803	46	14	0		6	4	2	0		1	0		0	0	0	0	0	0												0		2018-07-02	9.434								upper1/3	3	0	IIA	IIA1	IIIC	IIIC1		0
804	55		＞1year	50	3	3	0	0		1	0		0	0	0	0	0	0												0		2018-11-29	1.316	3.38	1.8	20	17.4	1.1	110.6		0		0	IB	IB1	IIA	IIA1		upper1/3
805	61	19	＞1year	48	3	2	1	0		1	0		0	0	0	0	1	0	0	0	0	0	0	0	0	1	0	0		0	1	2019-08-01	70	2.84	6.2	84.2	27.9	1.2	72		1	5	0	IIIC	IIIC1	IIIC	IIIC1
806	50	15	0		6	1	5	0		1	0		0	0	0	0	1	0	0	0	0	0	0	1	1	0	0	0		0	2	2019-06-21	1.06	4.64	0.6	13.2	3	1.3	44.35		0		0	IA	IA1	IA	IA1		0
807	30	14	0		2	0	2	0					0	0	0	0	0	0												0		2019-06-12	1.618								0		0	IA	IA1	IA	IA1		0
808	36	14	0		2	2	0	0		1	0		0	0	0	0	0	0												0		2016-12-02	0.33	1.34	1.9	9.3	2.3	3.4	58.6		NA		0	IIA	IIA1	IIA	IIA1
809	30	14	0		4	0	4	0		0	0		0	0	0	0	0	0												0		2018-03-30	0.654								0	0	0	IA	IA1	IA	IA1
810	50		0		7	4	3	0		1	0		0	0	0	0	0	0												0		2017-01-02	0.35	3.23	11.5	71.6	11.3	4.5	59.8		0	0	0	IB	IB2	IB	IB3		middle1/3
811	46	17	0		4	3	1	0		1	0		0	0	0	0	1	0	0	0	0	0	0	0	0	1	0	0		0	1	2015-12-28	0.35	5.22	3.1	22.2	9	6.5	52.1		0	3	0	IB	IB2	IIA	IIA1
812	59		＞1year	52	2	2	0	0		1	0		0	0	0	0	0	0												0		2019-01-25	9.765	1.67	2.6	12.3	14.7	6.3	49.57	14.1	0		0	IIIC	IIIC1	IIIC	IIIC1
813	46	14	0		2	1	1	0	28	0	1		0	0	0	0	0	0												0		2017-06-22	0.75	5.18	1.4	18.6	25.6	4.4	51.67		NA	0	0	IB	IB1	IB	IB2
814	38	14	0		6	2	4	0	23	1	1		0	0	0	0	0	0												0		2018-07-23	1.222								NA		0	IB	IB1	IB	IB1
815	52		＞1year	51	2	2	0	0		1	0		0	0	0	0	1	0	0	0	0	0	0	0	0	1	0	0		0	1	2019-07-11	1.83	2.31	1.9	65	51.3	0.8	45.06		0	0	0	IB	IB1	IB	IB1		upper1/3
816	35	14	0		4	3	1	0		1	0		0	0	0	0	1	0	0	0	0	0	0	0	0	1	0	0		0	1	2018-12-07	2.461	1.28	1.1	33.6	18.6	1.3	103.3		0		0	IA	IA2	IA	IA2
817	53	18	0		6	5	1	0		1	0		0	0	0	0	1	0	0	0	0	0	0	0	0	0	0	0		1	0	2019-01-02	6.864	2.1	2.4	13.8	0.8	1.6	50.64		0		0	IIA	IIA2	IIA	IIA2		under1/3
818	44	14	0		2	2	0	0		1	0		0	0	0	0	0	0												0		2016-11-25	0.44	2.24	1.1	13.3	14.7	0.7	43.7		0	2	0	IB	IB2	IB	IB2		0
819	58	14	＞1year	45	6	4	2	0		1	0		0	0	0	0	0	0												0		2015-06-26	0.45	2.67	1.9	8.9	0.6	1	46.9		0	2	0	IB	IB1	IB	IB1		0
820	47	13	0		5	2	3	0	24	1	1		0	0	0	0	0	0												0		2017-12-01	2.788	1.02	6.5	401.8	121	2.7	99.97		upper1/3	5	0	IIA	IIA2	IIIC	IIIC1		upper1/3
821	60		＞1year	50	2	2	0	0		1	0		0	0	0	0	1	1	0	0	0	1	0	0	0	1	1	0		1	3	2015-11-13		1.82	0.9	14.1	24.2	1.3	58.5		0		0	IB	IB1	IB	IB1
822	60		＞1year	50	4	2	2	0		1	0		0	0	0	0	1	0	0	0	0	0	0	0	0	1	0	0		0	1	2016-01-24	0.54	1.57	0.7	14.2	16.1	0.5	81.7		0	3	0	IB	IB2	IB	IB2		upper1/3
823	41	14	0		2	2	0	0		1	0		0	0	0	0	0	0												0		2017-06-13	16.35	0.95	2.2	27.8	0.8	1.3	48.43		NA	5	0	IB	IB3	IIIC	IIIC1		upper1/3
824	52	14	＞1year	51	0	0	0	0		0	0		0	0	0	0	0	0												0		2016-06-08	0.37			28.2			59.7		0	3	0	IB	IB2	IB	IB2		0
825	63	14	＞1year		4	3	1	0		1	0		0	0	0	0	0	0												0		2018-06-12		2.59	1.2	14.8	5.8	2.1	61.32		0	0	0	IA	IA1	IA	IA1
826	51		0		4	4	0	0					1	0	1	0	1	1	0	0	0	1	0	0	0	1	1	0		1	3	2018-11-27	1.683	1.9	0.5	8.2	9.4	0.7	79.17		1	5	NA	IIA	IIA2	IIIC	IIIC1		0
827	56		＞1year	51	3	3	0	0		1	0		0	0	0	0	0	0												0		2016-06-12	0.36	2.91	0.9	8	14.5	2.5	53.7		0	1	0	IB	IB1	IB	IB2		under1/3
828	46	14	0		3	2	1	0		0	1		0	0	0	0	1	0	0	0	0	0	0	0	0	0	0	0		0	0	2018-06-05	0.563	2.41	1.8	25.7	9.4	1.1	56.93		0	3	0	IIA	IIA1	IIA	IIA1
829	55		＞1year	52	2	1	1	0					0	0	0	0	1	1	0	0	0	1	0	0	0	1	0	1		0	2	2018-11-30	7.134	2.86	2.5	14.2	20.9	1.1	43.17		0		0	IB	IB2	IB	IB2		0
830	36	15	0		0	0	0	0		0	0		0	0	0	0	0	0												0		2017-05-18	2.89	2.64	2.1	20.7	32.9	2.1	65.88		0	0	0	IB	IB1	IB	IB1		NA
831	57		＞1year	51	4	4	0	0		1	0		0	0	0	0	0	0												0		2016-11-29	0.36								0		0	IB	IB1	IB	IB2
832	35	14	0		3	1	2	0		1	0		0	0	0	0	0	0												0		2016-06-13	1.06	1.83	0.9	19.3	10	0.8	50.6		0	2	0	IB	IB2	IB	IB2		0
833	49	14	0		6	4	2	0		1	0		0	0	0	0	1	1	0	0	0	1	0	0	0	0	0	0		0	1										0	4	0	IB	IB3	IIA	IIA1		upper1/3
834	32	14	0		0	0	0	0		0	0		0	0	0	0	0	0												0		2016-06-14	0.77	3.6	1.1	7.8	11.9	0.8	46.7		0		0	IA	IA1	IA	IA1
835	48	14	0		4	1	3	0		1	0		1	0	1	0	0	0												0		2018-05-24	9.023								0	0	0	IB	IB1	IIIC	IIIC1
836	45	13	0		5	2	3	0		1	0		0	0	0	0	1	1	0	0	0	1	0	0	0	0	0	0		0	1	2017-07-13	1.06						35.7		0	1.5	0	IB	IB1	IB	IB1		0
837	43	14	0		4	1	3	0		1	0		0	0	0	0	0	0												0		2018-06-13	0.558	3.09	0.6	8.2	7.8	0.9	45.11		NA		0	IB	IB1	IIA	IIA1		0
838	63	14	＞1year	52	3	3	0	0		1	0		0	0	0	0	0	0												0		2015-06-10	4.22								upper1/3		0	IB	IB1	IB	IB1
839	64		＞1year	51	4	4	0	0		1	0		0	NA	0	1	1	1	0	0	0	1	0	0	1	1	1	0		1	3	2017-06-09	3.53	11.82	0.6	5.9	7.5	1	57.57		NA		0	IIA	IIA1	IIA	IIA2
840	45	14	0		4	2	2	0	23	1	0		0	0	0	0	0	0												0		2015-12-22	9.33	2.87	2.6	20	13	6.8	64.7		NA	6	0	IIA	IIA2	IIA	IIA2		NA
841	38	14	0		5	4	1	0		1	0		0	0	0	0	0	0												0		2018-12-10	1.224	2.02	2.9	19.8	22.1	1	42.68		NA	2.5	0	IB	IB2	IB	IB2		0
842	38	13	0		5	2	3	0		1	1		0	0	0	0	1	0	0	0	0	0	0	0	0	1	0	0		0	1	2017-12-08	3.544	1.95	3.6	17	24.2	2.3	57.01		0		0	IB	IB2	IIA	IIA2		1(Unclassified)
843	25	12	0		3	0	3	0		0	0		0	0	0	0	0	0												0		2015-11-24	1.77	2.4	1.7	25.2	16.8	9.9	34.9		0	2	0	IB	IB1	IB	IB1		0
844	49	16	0		4	2	2	0	22	1	0		0	0	0	0	0	0												0		2015-12-24	0.37	1.41	0.8	10.6	5.1	12.3	61		0	3	0	IB	IB1	IB	IB1		0
845	49	14	0		5	2	3	0		1	0		0	0	0	0	0	0												0		2015-06-30		2.42	3.4	8.7	0.6	6.9	31.3		0		0	IB	IB2	IB	IB2		0
846	25	14	0		3	0	3	0		0	0		0	0	0	0	1	0	0	0	0	0	0	0	0	1	0	0		0	1	2018-06-07	1.087								0	0	0	IA	IA2	IA	IA2		0
847	37	13	0		2	1	0	1		1	0		0	0	0	0	0	0												0		2017-05-19	1.62	2.37	1.2	10	0.7	0.6	58.84		0	0	0	IA	IA2	IA	IA2		NA
848	37	14	0		2	1	1	0		1	0		0	0	0	0	0	0												0		2018-06-19	1.346	1.44	1.6	12.4	20.3	2.5	38.75		0	0	0	IA	IA1	IA	IA1
849	59	15	＞1year	51	4	2	2	0		1	0		0	NA	NA	1	1	1	0	0	0	1	0	1	0	0	0	0		0	2	2017-09-07	1.05								0	2	0	IB	IB2	IB	IB2		0
850	62		＞1year	51	6	5	1	0					0	NA	0	0	0	0												0		2017-11-30	3.164								NA		0	IA	IA1	IIA	IIA1		0
851	41	14	0		4	2	2	0		1	0		0	0	0	0	0	0												0		2015-06-24	4.35								1	4	0	IIA	IIA1				upper1/3
852	61	16	＞1year	38	4	3	1	0		1	0		0	0	0	0	0	0												0		2015-07-01	0.86	1.23	4.1	52	14	5.3	47.4		0	3	0	IB	IB1	IB	IB1
853	49		＞1year	47	2	0	1	1		0	0		0	0	0	0	0	0												0		2017-12-08	7.109	5.97	1.2	5.2	8.8	0.8	46.14		0	0	0	IB	IB1	IIA	IIA1		upper1/3
854	26	13	0		1	0	1	0		0	0		0	0	0	0	0	0												0		2018-06-11	1.106								NA		0	IB	IB1	IIA	IIA1		0
855	57		＞1year	50	1	1	0	0		0	1		0	0	0	0	1	0	0	0	0	0	0	0	0	1	0	0		0	1	2016-05-26	0.92	4.25	1.5	15.4	6.1	13.5	79.9		1	3	0	IIA	IIA1	IB	IB1
856	35		0		1	1	0	0		1	0		0	0	0	0	0	0												0		2016-12-19	0.63	0.95	2.4	23.2	0.6	0.8	72.9		NA	2	0	IB	IB2	IB	IB2		0
857	49	12	0		3	2	1	0		1	0		0	0	0	0	1	0	0	0	0	0	0	0	0	1	0	0		0	1	2015-06-24	0.61	0.89	1.3	7.7	2.8	0.8	50.5		0	1	0	IB	IB1	IB	IB1		upper1/3
858	55	18	0		4	4	0	0		1	0		0	0	0	0	0	0												0		2018-12-04	2.72	1.62	1.1	9	13.4	1	53.65		0	6	0	IIA	IIA2	IIA	IIA2		upper1/3
859	43		＞1year	41	2	2	0	0		1	0		0	0	0	0	0	0												0		2016-06-20	0.28	3.7	0.8	48	8.6	3.8	62.7		0	3	0	IB	IB2	IB	IB2
860	27	14	0		2	0	2	0		0	0		0	0	0	0	0	0												0		2018-06-14	2.045				13.7		35.27		0	0	0	IB	IB1	IB	IB1
861	42	15	0		4	4	0	0					0	0	0	0	1	0	0	0	0	0	0	0	0	1	1	0		1	2	2015-07-03	0.77	2.69	1.3	6.3	15.8	0.9	28.9		1	4	0	IIA	IIA2	IIA	IIA2		upper1/3
862	48	16	0		4	3	1			1	0		0	0	0	0	1	0	0	0	0	0	0	0	0	1	0	0		0	1	2015-12-31	0.74	1.64	4.3	22.4	16.1	0.8	51.3		0		0	IB	IB1	IB	IB1
863	28	14	0		4	2	2	0			1		0	0	0	0	1	0	0	0	0	0	0	0	0	1	0	0		0	1	2016-01-01	0.48	0.77	2.2	25.6	19.7	2.6	62.4		0	3.5	0	IB	IB2	IB	IB2
864	49	14			1	1	0	0		1	0		0	0	0	0	1	0	0	0	0	0	0	0	0	1	0	0		0	1	2018-12-07	1.535	9.74	1.6	15.8	17.5	1.3	42.51		1	4	0	IIA	IIA2	IB	IB2
865	65		＞1year	49	8	6	2	0		1	0		0	0	0	0	1	1	0	0	0	1	0	0	0	1	1	0		1	3	2017-12-19	2.576	4.51	4.5	10.7	25.3	7	100.1		0	2	0	IB	IB2	IB	IB2		0
866	37	15	0		3	1	2	0		1	0		0	0	0	0	0	0												0		2018-06-22	11.86	7.03	1	51.6	26.5	1.9	48.19		NA		0	IB	IB2	IIIC	IIIC1		upper1/3
867	60	14	＞1year	53	3	3	0	0		1	0		0	0	0	0	1	0	0	0	0	0	0	0	0	1	0	0		0	1	2018-06-22	1.007								NA	1.5	0	IB	IB1	IIIC	IIIC1		0
868	52		0		4	3	1	0		1	0		0	0	0	0	1	0	0	0	0	0	0	0	0	1	0	0		0	1	2016-12-07	2.58	4.12	13.9	13.3	17.4	0.8	73.8		0		0	IB	IB1	IIA	IIA2		middle1/3
869	44	14	0		5	4	1	0		1	0		0	0	0	0	0	0												0		2018-06-14	0.97								NA	3	0	IB	IB2	IIIC	IIIC1		0
870	50	15	perimenopause		2	2	0	0	23	1	0		0	0	0	0	1	0	0	0	0	0	0	0	0	1	0	0		0	1	2018-07-09	0.795								NA	0	0	IB	IB2	IB	IB3		0
871	49		＞1year	47	11	7	4	0		1	0		0	0	0	0	0	0												0		2016-12-07	11.41	2.06	3	19.7	6	3	61.6		1	3.5	0	IIA	IIA1	IIIC	IIIC1		upper1/3
872	30	14	0		1	1	0	0	28	1	0		0	0	0	0	0	0												0		2017-06-21		0.605	0.4	21.3	13.5	0.6	45.38		0	3	0	IB	IB2	IB	IB2		0
873	55	15	perimenopause		1	1	0	0		1	0		0	0	0	0	1	0	0	0	0	0	0	0	0	1	0	0		0	1	2016-06-17	1.33			9.8			53.5		0		0	IB	IB1	IB	IB1		0
874	34	14	0		0	0	0	0					0	0	0	0	0	0												0		2019-06-10	1.826								0		0	IA	IA2	IA	IA2
875	53	17	0		5	2	3	0		1	0		0	0	0	0	1	1	0	0	0	1	0	0	0	1	0	0		0	2	2015-06-16	0.34	3.31	2.3	7.6	21	1.9	49		0		0	IA	IA2	IA	IA2
876	41	14	0		5	3	2	0		1	0		0	0	0	0	1	0	0	0	0	0	0	0	0	0	0	2		0	2	2015-07-10	0.42	1.36	2.4	16.6	29.7	0.8	62.5		0		0	IB	IB1	IB	IB1
877	57	17	＞1year	51	4	4	0	0					0	0	0	0	1	0	0	0	0	0	0	0	0	1	0	0		0	1	2014-12-19	0.31	2.42	1.9	11.3	6.2	0.8	45.2		0	3	0	IB	IB1	IB	IB1
878	45	12	0		2	1	1	0	25	1	0		0	0	0	0	1	0	0	0	0	0	0	0	0	1	0	0		0	1	2017-06-29	1.46	1.15	1.2	5.8	31.1	0.8	53.95		0	3.5	0	IB	IB2	IB	IB2
879	49	13	0		4	4	0	0		1	0		0	0	0	0	0	0												0		2017-12-15	1.369	1.64	1.3	14.8	14.8	12.4	42.36		0		0	IB	IB1	IB	IB1		0
880	51	12	＞1year	50	2	2	0	0		1	0		0	0	0	0	1	1	0	0	0	1	0	0	0	0	0	0		0	1	2016-01-04	1.38	1.43	0.9	10.4	10.1	1.7	52.4		0		0	IB	IB2	IB	IB1		0
881	61		＞1year	46	5	4	1	0		1	0		0	0	0	0	1	0	0	0	0	0	0	0	0	1	0	0		0	1	2017-11-21	3.047	9.3	3.4	16.2	79.6	1.1	50.82		0		0	IB	IB1	IB	IB2		0
882	56	14	＞1year	51	4	4	0	0		1	0		0	0	0	0	0	0												0		2018-06-25	3.123								0	2.5	0	IB	IB2	IB	IB2		upper1/3
883	57		＞1year	51	3	3	0	0					0	0	0	0	1	0	0	0	0	0	0	0	0	1	0	0	1	0	1	2017-06-29	22.1	2.13	1.1	8.6	11.1	4.6	4.6		0	4	0	IB	IB3	IB	IB3
884	48		0		5	5	0	0		1	0		0	0	0	0	1	0	0	0	0	0	0	0	0	1	0	0		0	1	2017-06-01	1.72	0.96	0.7	21	9.5	3.5	62.86		0	0	0	IA	IA1	IA	IA1
885	42	13	0		3	1	1	1		1	0		0	0	0	0	0	0												0		2017-12-18	1.127	3.63	1.3	7.4	4.2	0.9	56.43		0	0	0	IA	IA1	IA	IA1
886	38		0		2	2	0	0		1	0		0	0	0	0	0	0												0		2018-07-13	0.46								0		0	IIA	IIA	IIA	IIA
887	59		＞1year	47	5	2	3	0		1	0		0	0	0	0	0	0												0		2016-01-14	11.36	2.47	1.1	7.6	10	1.8	53.9		0	3	0	IB	IB2	IB	IB2		1(Unclassified)
888	58	15	＞1year	43	3	2	1	0		1	0		0	0	0	0	1	0	0	0	0	0	0	0	0	1	1	0		1	2	2017-06-08	8.89	3.86	0.9	9.4	7.5	1	53.76		NA	1.5	0	IB	IB1	IB	IB2		0
889	46	15	0		5	4	1	0		1	0		0	0	0	0	0	0												0		2014-12-15	0.67	16.19	0.9	15.4	9.1	1	38.2		0	2	0	IB	IB1	IB	IB1		0
890	48	17	0		6	5	1	0		1	0		0	0	0	0	1	1	0	0	0	1	0	0	0	1	1	0		1	3	2019-06-15	1.16	3.81	3	15.3	32.3	2.9	62.75		0		0	IB	IB1	IB	IB1		0
891	36	14	0		3	1	2	0	22	0	1		0	0	0	0	0	0												0		2017-07-03	1.14	2.4	1.2	19.5	10.9	1.3	50.68		0	0	0	IA	IA1	IA	IA1
892	43	14	0		4	2	2	0		1	0		0	0	0	0	0	0												0		2016-01-14	0.39	3.27	1.4	22	14.9	1.4	70		0	4	0	IB	IB3	IIIC	IIIC1		upper1/3
893	49	15			2	2	0	0		1	0		0	0	0	0	1	1	0	0	0	1	0	0	0	1	0	0		0	2	2018-12-14	1.108	0.94	14.5	13.5	13.8	19.4		11.9	NA		NA	IB	IB3	IIA	IIA2
894	50		perimenopause		4	3	1	0		1	0		0	0	0	0	1	1	0	0	0	1	0	0	0	1	0	0		0	2	2016-07-04	0.56	2.79	1.6	35.6	5.3	1.3	47.1		0	3	0	IB	IB2	IB	IB2
895	61		＞1year	53	6	6	0	0		1	0		0	0	0	0	0	0												0		2017-06-01	0.83	0.87	0.9	4.8	6.6	1.3	55.92		0	1.5	0	IB	IB1	IB	IB1		NA
896	53	14	＞1year	53	3	3	0	0					0	0	0	0	1	0	0	0	0	0	0	0	0	1	0	0		0	1	2019-07-20	3.91	1.43	1.8	19.7	12.4	1	107.7		0	4	0	IB	IB3	IB	IB3		middle1/3
897	52	13	0		5	3	2	0		1	0		0	0	0	0	1	0	0	0	0	0	0	0	0	0	0	0		0	0	2016-01-05	1.42	2.97	0.9	9.7	7.5	1.1	58.9		0		0	IB	IB1	IB	IB1
898	49	15	0		3	2	1	0		1	0		0	0	0	0	1	1	0	0	0	1	0	0	0	0	1	0		1	2	2019-06-27	2.428								0	3	0	IB	IB2	IB	IB1
899	63		＞1year		2	1	1	0					0	0	0	0	1	1	0	0	1	1	0	0	0	1	0	1		1	4	2019-06-18	1.08	3.19	1.9	9.2	11.3	4.2	84.44		0		0	IB	IB1	IB	IB1
900	61	14	＞1year	45	8	6	2	0		1	0		0	0	0	0	0	0												0		2016-01-11	1.37	1.73	3.4	14.4	12	0.9	66.1		NA		0	IIA	IIA1	IB	IB2
901	58		＞1year	51	7	7	0	0		1	0		0	0	0	0	1	0	0	0	0	0	0	0	0	0	1	0		1	1	2018-07-07	0.35	2.41	1.7	456.8	16.6	1.6	49.1		1	6	0	IIA	IIA2	IIA	IIA2		upper1/3
902	53	14	＞1year	49	4	3	1	0					0	0	0	0	1	0	0	0	0	0	0	0	0	2	0	0		0	2	2017-12-13		3.66	17.5	10.9	0.6	1.4	56.9		upper1/3	2	0	IIA	IIA1	IIIC	IIIC1		upper1/3
903	36	16	0		5	4	1	0		1	1		0	0	0	0	1	0	0	0	0	0	0	0	0	1	0	0		0	1	2016-01-12	0.6	2.21	2.1	13.9	17.4	1.5	44		0	1	0	IB	IB1	IB	IB2
904	40	13	0		4	3	1	0		1	0		0	0	0	0	0	0												0		2018-12-24	1.04	0.74	2	14.1	26.8	5.9	44.03		0	3	0	IB	IB2	IB	IB2		0
905	49	14	0		6	2	4	0		1	0		0	0	0	0	1	0	0	0	0	0	0	0	0	1	0	0		0	1	2019-05-25	10.72		3.2	37					0		0	IB	IB2	IB	IB2
906	32	14	0		4	0	4	0		0	0		0	0	0	0	0	0												0		2016-12-15	0.3	2.8	0.6	24.6	5.6	3.5	46.4		0		0	IA	IA1	IA	IA1
907	35	14	0		2	1	1	0		0	1		0	0	0	0	1	0	0	0	0	0	0	0	0	1	0	0		0	1	2016-12-22	0.3	1.2	1.7	11.4	16.8	14.5	56.8		NA		NA	IB	IB1	IB	IB1		0
908	54	16	＞1year	53	5	4	1	0					0	0	0	0	1	1	0	0	0	1	0	0	0	1	0	0		0	2	2017-12-13	5.901	2.43	3.1	12.3	16.7	4	49.51		0	3.5	0	IB	IB2	IB	IB2		0
909	56	14	＞1year	55	2	1	1	0		1	0		0	0	0	0	1	0	0	0	0	0	0	0	0	1	0	0		0	1	2017-07-07	13.22	2.78	0.7	8.7	15.5	2.2	74.05		upper1/3	2.5	0	IIA	IIA1	IIIC	IIIC1		0
910	45	16	0		2	2	0	0	23	1	0		0	0	0	0	0	0												0											0		0	IB	IB1	IB	IB1		0
911	48	14	0		1	1	0	0	31	0	1		0	0	0	0	0	0												0											0		0	IB	IB2	IB	IB2		0
912	52	15	＞1year	50	4	4	0	0		1	0		0	0	0	0	1	0	0	0	0	0	0	0	0	1	0	0		1	1	2017-08-11		3.09	0.9	63.7	0.6	0.9	55.14		0	2	0	IB	IB2	IIIC	IIIC1		0
913	27	14	0		1	1	0	0		1	0		0	0	0	0	0	0												0		2017-12-22	1.14	2.82	1	29.6					NA		0	IB	IB1	IB	IB2		upper1/3
914	62	14	＞1year	50	3	2	1	0		1	0		0	0	0	0	1	0	0	0	0	0	0	0	0	1	0	0		0	1	2015-07-14	0.67	3.35	1	9.5	15.8	8.6	46.5		1		0	IIA	IIA1	IIA	IIA1		upper1/3
915	62		＞1year	44	2	2	0	0		1	0		0	0	0	0	0	0												0		2018-12-24	3.371	1.68	2.2	15.4	11.9	1.9	114		0	3	0	IB	IB2	IB	IB2		middle1/3
916	56	20	＞1year	54	5	3	2	0	22	1	0		0	0	0	0	1	0	0	0	0	0	0	0	0	1	0	0		0	1	2018-06-26	2.331	1.36	2.4	9.1	10.8	1.6	45.94		NA		0	IA	IA1	IA	IA1		0
917	41	15	0		2	0	1	1		0	0		0	0	0	0	0	0												0		2018-06-29	1.35								NA	2.5	0	IB	IB2	IB	IB2		0
918	45	15	0		3	2	1	0					0	0	0	0	1	0	0	0	0	0	0	0	0	1	0	0		0	1	2019-04-10	1.15	1.49	1.5	18.4					0		0	IB	IB1	IB	IB1
919	50	14	perimenopause		5	3	2	0					0	0	0	0	0	0												0		2015-06-09	0.65	1.03	1.3	8.6	4.6	1.3	39.5		0		0	IB	IB1	IB	IB1		upper1/3
920	48	13	＞1year	45	3	3	0			1	0		1	0	1	0	1	0	0	0	0	0	0	0	0	0	0	0		1	0	2019-07-04	1.076								0	2	0	IIA	IIA	IIA	IIA
921	67		＞1year	49	6	4	2	0		1	0		0	0	0	0	1	1	0	0	0	1	0	0	0	1	1	0		1	3	2017-07-06		1.37	3.4	14.9	35.3	2.3	74.1		upper1/3	3	0	IIA	IIA1	IB	IB2		1(Unclassified)
922	28	14	0		2	1	1	0		0	1		0	0	0	0	1	0	0	0	0	0	0	0	0	1	0	0		0	1	2018-07-03	3.881	3.43	1	9	9.6	1.3	42.06		NA	3.5	0	IB	IB2	IB	IB2		0
923	59	16	＞1year	54	5	3	2	0		1	0		0	0	0	0	1	1	0	0	0	1	0	0	0	0	0	0		0	1	2019-06-27	5.431								0	1	0	IB	IB3	IB	IB3		0
924	28	14	0		2	1	1	0		0	1		0	0	0	0	0	0												0		2019-06-17	1.54	2.29	2.4	11.6	27.2	1.7	59.64		0		0	IA	IA1	IA	IA1
925	44	17	0		6	2	4	0		1	0		0	NA	NA	0	0	0												0		2017-05-19	1.34	1.95	1.1	16.1					0	0	0	IB	IB1	IB	IB1		NA
926	53		＞1year	53	4	2	2	0		1	0		0	0	0	0	0	0												0		2015-07-07	2.63	2.14	2.9	9.4	29.2	1.9	53.9		1		0	IIA	IIA2	IIA	IIA		upper1/3
927	36	14	0		4	1	3	0		1	0		0	0	0	0	0	0												0		2015-05-27	0.37	2.1	0.5	6.3	5	1	39.6		0		0	IB	IB1	IB	IB1
928	33	14	0		1	1	0	0	26	1	0		1	1	0	0	0	0												0		2016-07-14	1.4	3.24	2.4	20.1	7.5	2.2	60.2		0	4	0	IB	IB3	IB	IB3		0
929	54	14	＞1year	51	5	5	0	0		1	0		0	0	0	0	1	0	0	0	0	0	0	0	0	1	0	0		0	1	2014-12-26	0.8								0		0	IB	IB1	IB	IB1		0
930	38	14	0		3	2	1	0		1	0		0	0	0	0	0	0												0		2015-06-26	0.67								0	2	0	IB	IB1	IB	IB1		0
931	53	17	0		3	3	0	0		1	0		0	0	0	0	0	0												0		2015-07-30	0.45								0	0.5	0	IA	IA1	IA	IA1
932	40		0		2	1	1	0		1	0		0	0	0	0	0	0												0		2016-01-20	7.24	3.05	2.3	21.3	23.9	0.9	49.9		1	4	0	IB	IB3	IB	IB3
933	43	13	0		2	1	1	0		1	0		0	0	0	0	0	0												0		2016-06-16	0.78	3.16	0.8	10.2	9.4	0.9	44.7		1		0	IIA	IIA2	IIIC	IIIC1		upper1/3
934	50	14	perimenopause		1	1	0	0		1	0		0	0	0	0	0	0												0		2019-01-02	6.505	1.67	2.3	9.3	34.9	0.8	47.67		0		0	IB	IB2	IB	IB2
935	40	14	0		7	3	4	0		1	0		0	0	0	0	0	0												0											0		0	IA	IA2	IA	IA2
936	54	12	＞1year	49	2	1	1	0		0	1		0	0	0	0	0	0												0		2018-06-11	6.738								NA		0	IB	IB1	IIA	IIA1
937	27	13	0		3	1	2	0		1	0		0	0	0	0	0	0												0		2016-07-01	0.61	2.17	0.8	12.3	18.3	1.2	48.1		NA	2	0	IB	IB2	IB	IB2
938	53	16	＞1year	50	4	3	1	0		1	0		0	0	0	0	1	0	0	0	0	0	0	0	0	1	0	0		0	1	2019-06-28	15.18								0	3	0	IIA	IIA1	IB	IB3
939	34	14	0		6	3	3	0	20	1	0		0	0	0	0	0	0												0		2014-12-31	1.72	2.45	1.5	57	0.6	19.3	54.7		NA	5	0	IIA	IIA2	IIA	IIA2
940	47	15	0		4	3	1	0		1	0		0	0	0	0	0	0												0		2016-01-14	4.04								1	5	0	IIA	IIA1	IB	IB2
941	79		＞1year	43	11	9	2	0		1	0		0	0	0	0	0	0												0		2016-07-12	0.99	1.75	1.8	6.6	12.5	0.8	105.5		0		0	IB	IB1	IB	IB2		upper1/3
942	49	14	0		3	1	2	0	21	1	0		0	0	0	0	1	0	0	0	0	0	0	0	0	1	0	0		0	1	2017-06-30	8.69	1.56	1843	52.6	25.7	1.5	56.35		0	5	0	IB	IB3	IIIC	IIIC1		upper1/3
943	36		0		1	1	0	0	26	0	1		0	0	0	0	1	0	0	0	0	0	0	0	0	1	0	0		0	1	2015-07-15	0.39	0.98	1.9	27.4	11.1	3.9	62.9		0		0	IB	IB1	IB	IB1
944	56		＞1year	53	2	1	1	0		1	0		0	0	0	0	1	1	0	0	0	1	0	0	0	0	0	0		0	1	2016-01-18	0.58	1.51	9.6	52.9	3.7	42.3	75.6		0	0.3	0	IB	IB1	IB	IB1		upper1/3
945	35	11	0		1	1	0	0		1	0		0	0	0	0	0	0												0		2015-07-26	0.59	0.87	1.9	14.3	25.5	2.8	37.8		0		0	IA	IA2	IA	IA2
946	67		＞1year	50	3	2	1	0		1	0		0	0	0	1	1	1	0	0	0	1	0	0	0	1	1	0	1	1	3	2017-11-20		2.81	2.5	372.4	29.7	3.4	77.25		0		0	IA	IA1	IA	IA1
947	53	15	＞1year	48	2	2	0	0					0	0	0	0	0	0												0		2018-08-24	1.285								NA	5	NA	IB	IB3	IIA	IIA2		upper1/3
948	38	15	0		6	6	0	0		1	0		0	0	0	0	0	0												0		2016-01-19	0.34	1.54	0.9	9.8	8.9	3.6	30.7		0		0	IA	IA1	IA	IA1
949	39	14	0		1	1	0	0		0	1		0	0	0	0	0	0												0		2016-07-27	0.81	2.74	1.3	15.9	12.6	8.7	51.5		0		0	IA	IA1	IA	IA1
950	59		＞1year	50	3	3	0	0					0	0	0	0	1	0	0	0	0	0	0	0	0	1	1	0		1	2	2018-07-12	1.665	7.78	8.7	54.4	30.7	1.4	67.84		NA	3	0	IB	IB2	IB	IB3		upper1/3
951	44	13	0		4	2	2	0		1	0		0	0	0	0	0	0												0											0		0	IA	IA1	IA	IA1
952	49	14	perimenopause		2	1	1	0		0	1		0	0	0	0	0	0												0		2019-06-29	3.4				72.5				0	9	0	IB	IB3	IB	IB3
953	63		＞1year	51	2	2	0	0	25	1	0		0	0	0	0	1	0	0	0	0	0	0	0	0	1	0	0	1	0	1	2019-01-03	1.14	2.35	3.3	19.7	33.4	1.5	71.26		0	3	0	IIA	IIA2	IIA	IIA2		upper1/3
954	57	15	＞1year	53	5	2	3	0	26	1	0		0	0	0	0	0	0												0		2015-01-04	2.09	5.46	2.5	8.5	11.5	1.4	56.4		NA	5	NA	IB	IB2	IB	IB2		0
955	54				2	2	0	0		1	0		0	0	0	0	1	0	0	0	0	0	0	0	0	1	0	0		0	1	2019-07-04	12.42								0	4	0	IIIC	IIIC2	IIIC	IIIC2		middle1/3
956	61	14	＞1year	54	2	2	0	0		1	0		0	0	0	0	0	0												0		2018-07-16	1.579	3.26	11.7	50.3	28.4	2.6	66.86		NA	2	NA	IIA	IIA1	IIA	IIA1		upper1/3
957	57		＞1year										0	0	0	0	1	0	0	0	0	0	0	0	0	1	0	0		0	1	2018-07-04	1.01	2.81	2.9	20.2	12	0.6	61.88		NA		NA	IB	IB1	IB	IB2		0
958	47	14	0		2	1	1	0	24	1	0		0	0	0	0	1	1	0	0	0	1	0	0	0	1	2	0		1	4	2018-01-05	7.569	2.72	47.9	115.4	39.8	4	51.81		upper1/3	5	0	IIA	IIA2	IIA	IIA2		upper1/3
959	45	14	0		2	2	0	0		1	1		0	0	0	0	0	0												0		2017-07-17	1.3	2.69	1.1	15.5	19.6	1	52.57		0	0.8	0	IB	IB1	IIIC	IIIC1		0
960	46	14	0		6	5	1	0					0	0	0	0	1	0	0	0	0	0	0	0	0	1	0	0		0	1	2015-01-04	0.65								0	3.5	0	IB	IB1	IB	IB1
961	60	14	＞1year	52	4	2	2	0		1	0		0	0	0	0	1	1	0	0	0	1	0	0	0	0	0	0		0	1	2017-07-19	6.92	1.61	1.1	28.7	14.7	20.1	65.54		upper1/3	0	0	IB	IB1	IIIC	IIIC1		upper1/3
962	56		＞1year	50	3	2	1	0		0	0		0	0	0	1	1	0	0	0	0	0	0	0	0	1	0	0		0	1	2016-01-18	1.05	4.01	46.1	2810	25.7	12.2	231.9		0		0	IB	IB3	IIIC	IIIC1
963	35	12	0		6	4	2	0		1	0		0	0	0	0	0	0												0		2018-07-09	1.206	2.41	1.6	16.5	16	1.5			0		NA	IB	IB1	IB	IB1
964	55	15	0		3	2	1	0	23	1	0		0	0	0	0	1	0	0	0	0	0	0	0	0	0	1	0		1	1	2016-07-22	0.64	2.42	1.6	15.6	8.4	1.5	38.7		0		0	IA	IA1	IA	IA1
965	27	15	0		2	1	1	0	24	1	0		0	0	0	0	0	0												0		2016-07-20	0.32	1.04	1.9	15.7	0.6	1.1	37.7		0		0	IB	IB1	IB	IB2
966	39	14	0		7	5	2	0		1	1		0	0	0	0	1	0	0	0	0	0	0	0	0	1	0	0		0	1	2018-07-16	1.506	2.17	1.6	16.9	9.1	1.6	31.4		NA	2	0	IB	IB2	IB	IB2		0
967	52	14	＞1year	50	4	4	0	0		1	0		0	0	0	0	1	0	0	0	0	0	0	0	0	0	1	0		1	1	2017-01-03	0.31	2.5	1.3	9.4	14.5	0.6	41.9		NA	0	0	IB	IB1	IB	IB1
968	47	13	＞1year	45	2	1	1	0	27	0	1		0	0	0	0	1	0	0	0	0	0	0	0	0	1	0	0	1	0	1	2017-07-24	6.84	1.73	1.4	11.3	8.2	2.9	33.5		0	4.5	0	IB	IB3	IB	IB3		0
969	65	14	＞1year		6	4	2	0		1	0		0	0	0	1	1	1	0	0	0	1	0	0	0	3	0	0		0	4	2018-01-03	0.473	1.46	3.9	9.8	9.4	1.9	50.31		NA	2	NA	IIA	IIA2	IIA	IIA2		upper1/3
970	49	14	0		6	2	4	0		1	0		0	0	0	0	0	0												0		2016-02-01	0.52	3.36	1.4	37.6	13.8	1.2	51		NA	2	0	IB	IB2	IB	IB2
971	49	14	perimenopause		5	4	1	0		1	0		0	0	0	0	0	0												0		2015-01-08	7.01			24.5			54.1		1	3	0	IIA	IIA1	IIA	IIA1		upper1/3
972	44	13	0		3	2	1	0		1	0		0	0	0	0	0	0												0		2017-07-22	1.39	3.05	0.2	17.9	8.6	0.7	49.83		0	6	0	IB	IB3	IB	IB3		0
973	70	14	＞1year	40	4	2	2	0					0	0	0	0	1	0	0	0	0	0	0	0	0	1	0	0		0	1	2015-01-09	2.42	4.22	2.7	6.6	12.6	2.6	71.1		1	3	0	IIA	IIA1	IIA	IIA1
974	51	14	0		1	1	1	0	27	1	0		0	0	0	0	0	0												0		2016-01-26	1.7	5.04	7.8	92.2	7.5	0.7	50.4		NA	6	0	IB	IB3	IIIC	IIIC1
975	51	15	0		4	4	0	0		1	0		0	0	0	0	1	0	0	0	0	0	0	0	0	1	0	0		0	1	2016-02-01	3.7	1.98	1.2	19.7	13.8	1.4	37		1	4.5	0	IIA	IIA2	IB	IB2		upper1/3
976	38	12	0		2	2	0	0	30	1	0		0	0	0	0	1	1	1	0	0	0	0	0	0	0	0	0		0	1	2016-07-25	0.56	1.9	1	12.8	8.6	1.4	51.5		1		0	IIA	IIA1	IB	IB2
977	23	13	0		0	0	0	0					0	0	0	0	1	0	0	0	0	0	0	0	0	1	0	0		0	1	2019-07-12	0.77	2.31	1	15.1	15.3	19.6	38.82		0	4.5	0	IB	IB3	IB	IB3
978	48	14	0		2	1	1	0		1	0		0	0	0	0	1	1	0	0	0	1	0	0	0	1	0	0		0	2	2018-01-02	1.378	1.31	1.6	8.2	0.6	1.3	47.84		0	0	0	IA	IA1	IA	IA1		0
979	29	14	0		2	1	1	0	29	1	0		0	0	0	0	1	0	0	0	0	0	0	0	0	1	0	0		0	1	2016-06-28	0.5	4.66	0.5	15.4	0.6	1	33.8		0		0	IB	IB1	IB	IB1
980	45	12	0		2	1	1	0	40	1	0		0	0	0	0	1	0	0	0	0	0	0	0	0	1	0	0		0	1	2016-07-28	0.47	3.91	0.7	15.3	26.2	1.2	45.3	13.6	0		0	IB	IB2	IB	IB2
981	55		＞1year	48	2	2	0	0		1	0		0	0	0	0	1	1	0	0	0	1	0	0	0	1	0	0		0	2	2018-01-04	1.449	2.32	5.8	28	19.7	15.5	45.15		1	5	0	IIA	IIA2	IB	IB3		1(Unclassified)
982	51		＞1year	50	4	2	2	0					0	0	0	0	0	0												0		2016-02-02	0.76	5.98	2.2	11.5	1.4	9.2	50.3		1		0	IIA	IIA1	IB	IB2
983	37	13	0		4	3	1	0		1	1		0	0	0	0	0	0												0		2017-12-31	1.831	2.51	37.5	23.8	6.3	3.9	57.94		NA	5	0	IB	IB3	IB	IB3		upper1/3
984	65		＞1year	48	5	5	0	0		1	0		0	0	0	0	0	0												0		2017-07-20	6	2.51		12.3	0.6	5.9	54.92		0	0	0	IB	IB1	IB	IB2		0
985	59		＞1year	51	2	2	0	0		1	0		0	NA	0	0	1	1	0	0	0	1	0	0	0	1	0	0		0	2	2017-07-12	1.06	1.11	25.4	26.9	7	3.3	58.98		0	3	0	IB	IB2	IB	IB3		0
986	69		＞1year	50	4	4	0	0		1	0		0	0	0	0	0	0												0		2015-01-13	0.44			10.5					0	3	0	IIA	IIA	IIA	IIA		NA
987	45	14	0		6	4	1	1		1	0		0	0	0	0	1	0	0	0	0	0	0	0	0	1	0	0		0	1	2016-01-28	0.6	2.91	3.2	25.7	3.3	1	57.9		1	3	0	IB	IB2	IB	IB1		0
988	61		＞1year	41	5	4	1	0		1	0		0	0	0	0	1	1	1	0	0	0	0	0	0	1	0	0		0	2	2016-02-01	0.26	1.15	0.6	5.3	5	1.1	62.6		1	3	0	IIA	IIA1	IB	IB2		NA
989	49	16	0		7	2	5	0		1	0		0	0	0	0	0	0												0		2017-01-19	0.3	2.85	1.5	10	9.3	4.9	29.2		NA	1	0	IB	IB2	IB	IB3		0
990	61	13	0		3	3	0	0					0	0	0	0	0	0												0		2019-07-25	3.302								0	5	0	IB	IB3	IB	IB3		upper1/3
991	46	14	0		4	3	1	0		1	0		0	0	0	0	0	0												0		2018-08-14	4.642								NA	5	0	IB	IB3	IB	IB3
992	43	13	0		3	2	1	0		1	1		0	NA	0	0	1	0	0	0	0	0	0	0	0	1	0	0		0	1	2017-07-28	0.96	2.62	1.8	19	9.9	3.1	44.91		NA		NA	IB	IB1	IB	IB1		NA
993	69	14	＞1year	49	5	3	2	0		1	0		0	0	0	0	1	1	0	0	0	1	0	0	0	0	1	0		1	2	2015-08-05	4.81	1.84	5.8	110.3	42.3	5.1	81.1		0	2.5	0	IB	IB1	IB	IB1		upper1/3
994	53	12	0		7	6	1	0		1	0		0	0	0	0	0	0												0		2017-01-09	3.25			12.9			57.2		1	4	NA	IB	IB3	IB	IB3		upper1/3
995	51	16	＞1year	50	3	3	0	0		1	0		0	0	0	0	0	0												0		2018-01-04	2.308	2.75	5.2	6.4	6.4	0.7	38.77		0		NA	IB	IB2	IB	IB3		upper1/3
996	52	14	＞1year	46	3	3	0	0		1	0		0	NA	0	0	0	0												0		2017-07-25	1.43	4.8	2.5	9.6	84.9	4.6	62.53		0	3	0	IIA	IIA1	IIIC	IIIC1		upper1/3
997	45	14	0		3	1	2	0		0	1		1	0	1	0	1	0	0	0	0	0	0	0	0	1	0	0		0	1	2019-01-16		1.64	0.8	14.9	8.7	1.1	44.38		0	0	0	IA	IA1	IA	IA1
998	39	12	0		1	1	0	0	22	1	0		0	0	0	0	0	0												0		2017-01-09	0.3	8.07	1.4	34.9	4	1	48.8		NA	3	0	IB	IB2	IB	IB2		0
999	38		0		2	2	0	0		0	1		0	0	0	0	0	0												0		2015-08-11	0.19	1.68	0.3	8.4	6	0.8	37.6		0		0	IB	IB1	IB	IB1		0
1000	44	16	0		4	4	0	0					0	0	0	0	1	0	0	0	0	0	0	0	0	1	0	0		0	1	2015-01-19	0.55	1.27	0.8	18.1	13.2	5.2	57		0	3	0	IB	IB1	IB	IB1
1001	52	12	＞1year	50	2	1	1	0		1	0		0	0	0	0	1	0	0	0	0	0	0	0	0	1	0	0		0	1	2018-01-16	1.177	2.56	88.6	71.3	736.7	7	66.84		1		0	IIA	IIA2	IIIC	IIIC1		NA
1002	62		＞1year	50	6	2	4	0	27	1	1		0	0	0	0	0	0												0		2017-07-27	0.94	2.6	1.4	5.5	15.1	0.8	61.67		middle1/3	4.5	0	IIA	IIA2	IIIC	IIIC1
1003	44	17	＞1year	42	6	4	2	0		1	0		0	0	0	0	1	0	0	0	0	0	0	0	0	1	1	0		1	2	2019-01-11		1.16	58.9	971.2	0.6	618.1	80.59		0		0	IIIC	IIIC1	IIIC	IIIC1
1004	59	12	＞1year	46	5	4	1	0	25	1	0		0	0	0	0	1	1	0	0	0	1	0	0	0	0	0	0		0	1	2017-01-13	1.42	3.21	2	12.9	7.4	0.9	65		NA	2	0	IB	IB2	IIIC	IIIC1		upper1/3
1005	59	14	＞1year	44	2	2	0	0		1	0		0	0	0	0	0	0												0		2018-07-24	2.279								NA	3	0	IIA	IIA1	IIA	IIA1		0
1006	54	15	0		3	3	0	0		1	0		0	0	0	0	1	1	0	0	0	1	0	0	0	0	0	0		0	1	2015-08-10	4.46	2.29	5.3	49.1	0.6	6.6	49.3		0	6	0	IB	IB2	IB	IB2		upper1/3
1007	52	14	＞1year	50	3	2	1	0					0	0	0	0	0	0												0		2018-07-17	1.108	1.65	0.9	7.5	8.1	0.2	37.2		0		0	IB	IB1	IB	IB3
1008	42	16	0		2	2	0	0		1	0		0	0	0	0	0	0												0		2018-01-16	18.3	2.77	1.3	14.8	17	1.2	63.94		NA	4.5	1	IB	IB3	IB	IB3		upper1/3
1009	34	14	0		6	3	3	0		1	1		0	0	0	0	0	0												0		2016-08-10	0.64	0.71	5.26	11.8	23	4	59.5		0	3	0	IB	IB2	IB	IB2
1010	66	14	＞1year	46	3	3	0	0		1	0		0	0	0	0	0	0												0		2017-01-20	0.39								middle1/3	3	0	IIA	IIA2	IIIC	IIIC1
1011	47	14	0		5	4	1	0					0	0	0	0	1	0	0	0	0	0	0	0	0	1	0	0		0	1	2015-01-21	2.7	1.31	2.1	4.3	6.1	1.4	43.9		0	4	0	IB	IB1	IB	IB1		0
1012	50	14	＞1year	49	4	2	2	0		1	0		0	0	0	0	0	0												0		2017-01-20	7.4	2.34	8.5	27.5	20.9	1.3	56.2		0	4.5	0	IIA	IIA2	IB	IB3		1(Unclassified)
1013	44	16	0		7	6	1	0		1	1		0	0	0	0	0	0												0		2019-01-14	0.901	2.43	1.7	9.8	6.7	1.1	37.66		0	4	0	IB	IB2	IB	IB2
1014	59		＞1year	54	2	2	0	0					0	0	0	0	1	1	0	0	0	1	0	0	0	1	0	0		0	2	2018-01-19	0.957	1.85	16.3	28.8	16.4	2.4	105.5		upper1/3	4	0	IIA	IIA2	IIIC	IIIC1		upper1/3
1015	54	14	perimenopause		4	2	2	0		1	0		0	0	0	0	1	1	0	0	0	1	0	0	0	1	0	0		0	2	2016-08-08	6.41	3.12	2.4	19	0.6	1.1	110		upper1/3	5	0	IIA	IIA2	IIIC	IIIC1		upper1/3
1016	42	16	0		2	2	0	0	30	0	1		0	0	0	0	0	0												0		2018-12-24	1.145	2	1.3	14.6	16.8	5.5	56.34		0		0	IA	IA1	IA	IA1
1017	58	15	＞1year	53	1	1	0	0					0	0	0	0	1	1	0	0	0	1	0	0	0	2	0	0		0	3	2018-08-01	4.666								1		0	IIA	IIA1	IIIC	IIIC1		upper1/3
1018	60	16	＞1year	42	2	2	0	0		1	0		0	0	0	0	0	0												0		2016-08-02		1.7	2.8	15.3	23.9	0.9	75		0		0	IB	IB1	IB	IB2
1019	56		＞1year	50	2	3	0	0		1	0		0	0	0	0	1	0	0	0	0	0	0	0	0	1	0	0		0	1	2015-08-19	0.3	3.48	1.8	3.1	4.8	0.7	43.3		0		0	IB	IB1	IB	IB1
1020	43	15	0		8	5	3	0					0	0	0	0	0	0												0		2019-08-02	11.72								0	4	0	IB	IB3	IB	IB3
1021	54		＞1year	53	2	1	1	0		1	0		0	0	0	0	1	0	0	0	0	0	0	0	0	1	0	0		0	1	2019-06-28	0.98	3.82	2.8	9	26.6	5.6	49.68		NA		0	IA	IA1	IA	IA1
1022	40	14	0		3	1	2	0					1	0	1	0	0	0												0		2018-08-03	4.183	3.16	185.7	173.7	4744	101.5	65.75		upper1/3	8	1	IIA	IIA2	IIB	IIB		upper1/3
1023	65	16	＞1year		2	2	0	0		1	0		0	0	0	0	0	0												0											1	3	0	IIA	IIA1	IIA	IIA1
1024	48	17	0		3	2	1	0					0	0	0	0	1	0	0	0	0	0	0	0	0	1	0	0		0	1	2018-01-22	6.971								NA	3	0	IB	IB2	IB	IB3		upper1/3
1025	54	14	＞1year	48	5	4	1	0		1	1		0	NA	NA	0	1	1	0	0	0	1	0	0	0	0	1	0		1	2	2017-08-02	0.61	1.05	7	19.5	244.6	1.2	59.58		upper1/3	4	1	IIA	IIA2	IB	IB3		0
1026	61		＞1year	54	2	2	0	0		1	0		0	0	0	0	1	1	0	0	0	1	0	0	0	1	1	0		1	3	2016-08-03	2.45	1.92	4.1	27.5	29.3	9.3	99.3		0	3	0	IB	IB2	IIIC	IIIC1		upper1/3
1027	33	14	0		2	1	1	0		1	0		0	0	0	0	1	0	0	0	0	0	0	0	0	1	0	0		0	1	2019-07-10	1.699								NA		0	IA	IA1	IA	IA1
1028	60	14	＞1year	48	4	3	1	0		1	0		1	0	1	0	1	1	0	0	0	1	0	0	0	1	0	0		0	2	2018-01-22	1.546	3.34	2.8	12.9	7.5	1.5	44.45		NA		0	IIA	IIA1	IIIC	IIIC1		0
1029	60	15	＞1year	50	2	2	0	0		1	0		0	0	0	0	1	1	0	0	0	1	0	0	1	0	1	0		1	2	2019-01-14	0.559	0.7	36.9	10.1	24.6	7.1	47.59		0		0	IB	IB2	IB	IB2		0
1030	61		＞1year	52	2	1	1	0		1	0		0	0	0	0	1	0	0	0	0	0	0	0	0	0	0	0		1	0	2019-01-24	6.098								0	1	0	IIIC	IIIC	IIIC	IIIC		upper1/3
1031	60	17	＞1year		3	3	0	0		1	0		0	0	0	0	0	0												0		2015-08-07	0.65	1.2	3.2	5.4	7	3.9	56.1		0	3	0	IB	IB1	IB	IB1		upper1/3
1032	53		＞1year	52	3	2	1	0		1	0		0	0	0	0	0	0												0		2015-08-03	0.51	1.44	1.9	6.6	9.5	0.8	38.1		0	2.5	0	IB	IB1	IB	IB1		0
1033	42	14	0		3	1	2	0					0	0	0	0	0	0												0		2018-12-20	3.993	2.63	145.4	126.1	29.7	21.3	66.63	10	NA	5	NA	IB	IB3	IIIC	IIIC1		middle1/3
1034	59	19	＞1year	45	3	2	1	0		1	0		0	0	0	0	1	1	0	0	0	1	0	0	0	0	0	0		0	1	2018-12-29		1.88	9.3	17.6	0.6	3.9	68.08		0	3.5	0	IB	IB3	IB	IB3
1035	48	16	0		3	1	2	0		1	0		0	0	0	0	0	0												0		2016-02-04	0.3	2.95	4	75.8	18.2	1	64.5		0	1.5	0	IB	IB1	IB	IB2
1036	53		perimenopause		5	3	2	0		1	0		0	0	0	0	0	0												0		2016-11-23	2.09	1.21	2.3	13.1	4.1	3.2	88.3		NA	4	0	IIA	IIA2	IIA	IIA2		under1/3
1037	44	15	0		4	2	2	0		1	0		0	NA	0	0	0	0												0		2018-05-27	7.91			20.2			50		NA		0	IB	IB2	IB	IB2
1038	41	14	0		5	2	3	0		1	0		0	0	0	0	0	0												0		2015-01-27	0.66	2.85	1.3	17.7	1	58.7	49.4		0		0	IB	IB1	IB	IB1
1039	37	14	0		4	3	1	0		1	0		0	0	0	0	0	0												0		2017-02-23	0.21	3.18	1.5	13	3	17	41.1		0		0	IA	IA1	IA	IA1
1040	53	17	＞1year	50	3	3	0	0		1	0		0	0	0	0	0	0												0		2015-12-03	2.93	1.37	2	107.3	7.3	36.1	64.1		0	4	0	IB	IB2	IB	IB2
1041	45	14	0		3	3	0	0		1	0		0	0	0	0	1	0	0	0	0	0	0	0	0	1	0	0		0	1	2015-05-25	6.71	1.23	4.3	9.9	18.6	10.3	41.5		0	2	0	IB	IB1	IB	IB1		0
1042	33	15	0		3	0	3	0		0	0		0	0	0	0	1	0	0	0	0	0	0	0	0	1	0	0		0	1	2016-11-23	1.02	3.36	2.6	11.9	17.2	3.8	38.9		0	3	0	IB	IB2	IB	IB2		0
1043	47	14	0		5	3	2	0		1	0		0	0	0	0	0	0												0		2015-07-15	7.25	1.76	7	29.3	11.1	14.1	56.8		0	5	0	IIA	IIA2	IIA	IIA2
1044	63		＞1year	53	3	3	0	0					0	0	0	0	1	1	0	0	0	1	0	0	0	0	0	0		0	1	2015-09-25	0.43	2.83	3.1	10.3	6.6	1	36.3		0		0	IIA	IIA1	IIA	IIA1		upper1/3
1045	51		0		7	7	0	0		1	0		0	0	0	0	0	0												0		2015-01-27	0.01	1.32	1.5	22.7	8	1.1	45.4		1		0	IB	IB1	IB	IB1
1046	51	17	＞1year	50	2	2	0	0		1	0		0	0	0	0	0	0												0		2015-08-12	9.29	2.53	1.1	7.2	1.5	3.1	32.3		0		0	IB	IB2	IB	IB1
1047	35	14	0		5	0	4	1					0	0	0	0	0	0												0		2015-02-26	0.57	0.81	0.9	15.8	9.6	4.7	60.7		0		0	IB	IB1	IB	IB1
1048	42	12	0		1	1	0	0					0	0	0	0	1	0	0	0	0	0	0	0	0	1	0	0		0	1	2019-08-09	0.96	2.5	1.6	20.3	0.6	0.4	44.78	7.8	0		0	IB	IB3	IB	IB3
1049	50		＞1year	49	2	2	0	0		1	0		1	0	1	0	0	0												0		2019-08-07	119.9	1.75	1.2	12.9	20.6	8.2	57.93		0	5	0	IIIC	IIIC2	IIIC	IIIC2		upper1/3
1050	45		0		1	1	0	0		1	0		0	0	0	0	1	0	0	0	0	0	0	0	0	1	0	0		0	1	2019-10-29	12.56	7.88	4	17.6	6.4	6.8	43.06		0	5	0	IB	IB3	IB	IB3
1051	56	11	0		3	3	0	0		1	0		0	0	0	0	0	0												0		2019-08-02	1.04	2.5	1.8	16.7	8	11.4	95.18		0	4	0	IB	IB3	IB	IB3		upper1/3
1052	27	12	0		0	0	0	0					0	0	0	0	0	0												0		2019-07-25	2.89	4.18	0.6	13.6	8	1.9	98.19		0	1	0	IB	IB2	IB	IB2		NA
1053	45	14	0		3	2	1	0		1	0		0	0	0	0	0	0												0		2019-08-03	1.26			7.3			54.71		0		0	IB	IB1	IB	IB1
1054	30	14	0		2	2	0	0					0	0	0	0	1	0	0	0	0	0	0	0	0	1	0	0		0	1	2019-07-26	22.68	3.69	42.1	27.7	0.6	1	38.94		1	5	0	IIIC	IIIC1	IIIC	IIIC1		NA
1055	29	11	0		1	0	1	0					0	0	0	0	0	0												0		2019-08-08	1.119								0		0	IB	IB1	IB	IB1
1056	61	15	＞1year	51	3	1	2	0		1	0		0	0	0	0	1	0	0	0	0	0	0	0	0	0	0	0		0	0	2019-08-16	6.001			6.2				6	0		0	IB	IB2	IB	IB2		0
1057	46	14	0		5	4	1	0		1	0		0	0	0	0	0	0												0		2019-08-02	1.66	1.91	1.2	26	6.4	2.1	60.64		0	3	0	IB	IB2	IB	IB2
1058	50		＞1year	42	3	2	1	0		1	0		0	0	0	0	1	0	0	0	0	0	0	0	0	1	0	0		0	1	2016-05-03	1.77	2.27	1	10.6	12.4	2.3	85.9		0		0	IB	IB1	IB	IB2		upper1/3
1059	49	14	0		7	4	3	0		1	1		0	0	0	0	1	0	0	0	0	0	0	0	0	1	1	0		1	2	2019-07-19	4.05	2.42	21.7	27.9	11	2.9	56.65		0		0	IB	IB3	IB	IB3		middle1/3
1060	48	14	0		2	2	0	0		1	0		0	0	0	0	0	0												0		2019-05-09	1.041								0		0	IB	IB2	IB	IB2
1061	64		＞1year	44	6	6	0	0					0	0	0	0	1	1	0	0	0	1	0	0	0	1	1	0		1	3	2019-10-25	41.45								0	3	0	IIIC	IIIC	IIIC	IIIC
1062	43	14	0		3	1	2	0		0	1		0	0	0	0	0	0												0		2019-08-02	0.999								0	2	0	IB	IB2	IB	IB2
1063	55		＞1year	52	3	3	0	0		1	0		0	0	0	0	0	0												0		2018-09-07	9.252	0.96	8.8	25.3	12.2	0.7	47.46		NA		0	IIB	IIB	IIB	IIB		upper1/3
1064	50	17	0		2	2	0	0		1	0		0	0	0	0	1	1	0	0	0	1	0	0	0	0	0	0		0	1	2019-08-30	9.624								0	2	0	IB	IB2	IB	IB2		0
1065	45	14	0		2	2	0	0		1	0		0	0	0	0	1	1	0	0	0	1	0	0	1	0	0	0		0	1	2019-09-23	0.81	5.37	3.1	7.4	19.4	1	54.87		0		0	IA	IA1	IA	IA
1066	49	16	＞1year	48	4	1	3	0		1	0		0	0	0	0	0	0												0		2019-08-28	7.88	1.42	7.5	22.3	7.4	2.2	75.47		0	4	0	IIIC	IIIC1	IIIC	IIIC1
1067	47	12	0		4	2	2	0		1	0		0	0	0	0	0	0												0		2019-08-14	4.14	2.24	3.2	32.2	146.9	12.3	113.5		1		0	IIA	IIA2	IIA	IIA2		NA
1068	50		＞1year	29	4	2	2	0					1	0	1	0	0	0												0		2019-07-16	6.8								0		0	IIIC	IIIC	IIIC	IIIC1		0
1069	44	13	0		3	1	2	0		1	0		0	0	0	0	1	0	0	0	0	0	0	0	0	1	0	0		0	1	2019-08-23	47.73		351.4	216.5	1553	10.8			0	4	0	IIIC	IIIC1	IIIC	IIIC1
1070	56	19			3	2	1	0		1	0		0	0	0	0	0	0												0		2019-08-22	2.078								upper1/3	3	0	IB	IB2	IIA	IIA1		upper1/3
1071	57	15	＞1year	53	2	1	1	0		1	0		0	0	0	1	0	0												0		2019-09-06	8.897								0	5	NA	IIA	IIA2	IIA	IIA2		upper1/3
1072	32	14	0		3	1	2	0		0	1		0	0	0	0	0	0												0		2019-08-30	2.15	1.28	2.6	25.4	40	7.9	55.16		1	3	0	IIA	IIA1	IIA	IIA1		upper1/3
1073	41	13	0		6	4	2	0			1		0	0	0	0	1	0	0	0	0	0	0	0	0	0	1	1		1	1	2019-08-08	1.52	2.02	2	11	16.7	1.5	36.73		0	1.6	0	IB	IB1	IB	IB1		0
1074	54		＞1year	43	4	2	2	0		1	0		0	0	0	0	1	0	0	0	0	0	0	0	0	0	1	0		1	1	2019-08-13	0.67	4.84	4.4	12.8	0.6	0.8	54.43		0	2	0	IB	IB1	IB	IB1		0
1075	65	14	＞1year	50	3	1	2	0		1	0		0	0	0	0	0	0												0		2019-08-13	15.59	1.37	3.3	14.5					0		0	IB	IB3	IB	IB3		1(Unclassified)
1076	34	14	0		3	1	0	2		0	1		0	0	0	0	0	0												0		2019-08-22	1.5								0		0	IA	IA1	IA	IA1
1077	58	14	＞1year	46	3	3	0	0		1	0		0	0	0	1	1	0	0	0	0	0	0	0	0	1	0	0		0	1	2019-08-13	3.54	4.54	0.8	9.9	9.5	13	70.09		0		0	IB	IB1	IB	IB1		middle1/3
1078	54		＞1year	49	4	3	1	0					0	0	0	0	0	0												0		2019-08-05	4.55	1.66	3.3	13.6	29.3	10.6	65.29		0	4	0	IIA	IIA2	IIA	IIA2		upper1/3
1079	48	17	0		3	2	1	0	22	1	0		0	0	0	0	0	0												0		2019-10-25	25.24	2.27	17.4	695.1	1674	10.7	163.3		0		0	IB	IB3	IB	IB3
1080	56	14	＞1year	50	2	2	0	0		1	0		0	0	0	0	0	0												0		2019-07-29	4.81	3.28	4	11.3	14.2	1.1	50.71		0		0	IB	IB3	IB	IB3		upper1/3
1081	59	12	＞1year	51	3	3	0	0		1	0		0	0	0	0	0	0												0		2019-08-06	1.06	6.68	2.9	9	6.7	1.5	58.96		0		0	IB	IB2	IB	IB2		0
[truncated: 57 more columns]
